# Supplementary material for: The transcriptome of the rumen ciliate Entodinium caudatum reveals some of its metabolic features
Source: BMC Genomics. 2019 Dec 21;20:1008. doi: 10.1186/s12864-019-6382-x (PMC6925433; doi:10.1186/s12864-019-6382-x)
Supplement: Supplementary file 2 — Additional file 2: Table S2. Most highly expressed mRNAs in E. caudatum transcriptome. [file 12864_2019_6382_MOESM2_ESM.xlsx]

## Sheet: Sheet1
Suppl Table S2. Most highly expressed* mRNAs in E. caudatum transcriptome
Contig ID	Length (nt)	Coverage	Counts	GI number	NR annotation†	Most similar species #	E value	SP**
3987_404	404	31061.4	131027
3988_513	513	127077	685905	gi|255549802	profilin, putative	Ricinus communis	1.4062e-17
3997_677	677	27224.4	194077		no hit
4010_591	591	16966.7	106279		no hit
4011_651	651	16758.4	116123		no hit
4012_621	621	17214.4	113475		no hit
4034_356	356	29686.2	110147		no hit
4223_1247	1247	7783.46	102127	gi|734611171	PREDICTED: cathepsin B-like	Larimichthys crocea	3.6667e-106	Yes
11959_1496	1496	26173.5	404415	gi|401395932	Elongation factor 1-alpha, related	Neospora caninum Liverpool	0
12871_412	412	32667.5	143841	gi|2149886	histone H2B	Moneuplotes crassus	5.23153e-46
12872_406	406	28139.1	121503	gi|20138112	histone H2B	Moneuplotes crassus	4.12957e-46
14185_964	964	10519.8	106279		no hit
14922_262	262	54230	149835		no hit			Yes
14984_476	476	31396.9	156863	gi|1134868433	hypothetical protein SteCoe_35782	Stentor coeruleus	5.21e-17
16439_705	705	24494	181185	gi|780001295	hypothetical protein	Bacterium UASB270	5.30831e-66	Yes
17914_1526	1526	7521.77	119277	gi|678333914	alpha catalytic domain containing protein	Stylonychia lemnae	1.23714e-148
18953_1026	1026	11453.3	122197	gi|678330664	ubiquitin conjugating enzyme	Stylonychia lemnae	4.37384e-32
19124_636	636	18769.2	124107		no hit
19178_553	553	20933	119293	gi|1219523410	hypothetical protein	Escherichia coli	2.13e-16
19206_1196	1196	8121.18	101531	gi|1091431656	Peptidyl-prolyl cis-trans isomerase 3	Tritrichomonas foetus	9.24e-83
19240_859	859	14932.2	133281	gi|4761574	14-3-3 protein 3	Entodinium caudatum	2.9558e-149
19309_5550	5550	3552.21	211191	gi|678336953	UNKNOWN	Stylonychia lemnae	0
19319_472	472	158010	772631	gi|3386575	dynein light chain 2	Entodinium caudatum	8.66283e-66
19320_421	421	347550	1529391	gi|3386575	dynein light chain 2	Entodinium caudatum	5.91268e-74
19374_633	633	21609.6	142577	gi|6010083	histone H3	Entodinium caudatum	5.62509e-89
19375_1227	1227	13365	170631	gi|6010043	histone H3	Entodinium caudatum	2.6497e-86	Yes
21124_681	681	16517.3	118635	gi|3172502	centrin 2	Entodinium caudatum	1.14745e-108
21126_715	715	16559.9	124763	gi|3172502	centrin 2	Entodinium caudatum	2.63046e-108
21179_419	419	47288.2	213203	gi|21779948	macronuclear histone H4	Sterkiella nova	5.01465e-40
21180_402	402	37100.9	162349	gi|21779948	macronuclear histone H4	Sterkiella nova	6.50506e-40
21181_402	402	50272.7	217563	gi|21779948	macronuclear histone H4	Sterkiella nova	3.78621e-40
22376_848	848	25932.7	232415	gi|4761572	14-3-3 protein 2, partial	Entodinium caudatum	2.2945e-150
22480_589	589	22995.6	140593	gi|6010095	histone H2	Entodinium caudatum	1.27592e-54
22481_590	590	26585.5	163833	gi|6010095	histone H2	Entodinium caudatum	3.05279e-55
22482_582	582	27102.1	164995	gi|6010095	histone H2	Entodinium caudatum	2.41318e-55
22483_581	581	25106	151607	gi|6010095	histone H2	Entodinium caudatum	9.98019e-55
22484_584	584	17326.7	105093	gi|6010095	histone H2	Entodinium caudatum	1.3245e-56
22485_572	572	16990	100973	gi|6010095	histone H2	Entodinium caudatum	5.51561e-55
22857_424	424	24103.5	110887	gi|6010091	hypothetical protein	Entodinium caudatum	5.47572e-32
22859_473	473	27355.4	140881	gi|6010091	hypothetical protein	Entodinium caudatum	1.09597e-30
22866_2053	2053	18696.2	401575	gi|642990257	alpha-tubulin-like protein 01	Stentor coeruleus	0
22876_254	254	48351.4	129239	gi|92790162	Polyubiquitin 4	Isotricha prostoma	1.20505e-51
22877_234	234	42825.7	104057	gi|92790162	Polyubiquitin 4	Isotricha prostoma	2.51261e-47
23517_1121	1121	76559.6	907901	gi|390994427	cathepsin F1	Dictyocaulus viviparus	5.86e-61
23518_1081	1081	69734.9	797005	gi|922477048	Cathepsin L	Clonorchis sinensis	8.38e-80	Yes
23519_1097	1097	27339.9	312985	gi|357438145	hypothetical protein	Halomonas sp. LBP4	1.59e-74	Yes
23634_1930	1930	22304.6	449541	gi|642990235	beta-tubulin-like protein 01	Stentor coeruleus	0
25305_1207	1207	8318.08	105283	gi|403353674	60S ribosomal protein L5	Oxytricha trifallax	2.39699e-78
27444_1809	1809	11261.9	210895	gi|471188733	hypothetical protein EIN_262650	Entamoeba invadens IP1	1.1324e-38
27539_1221	1221	89149.5	1141961	gi|3386579	actin	Entodinium caudatum	0
27540_825	825	74692	645875	gi|3386579	actin	Entodinium caudatum	0
28378_480	480	47638.3	244537		no hit
28379_679	679	30357.1	214707	gi|403342841	hypothetical protein OXYTRI_08394	Oxytricha trifallax	1.33864e-31
28381_620	620	27982.6	179771		no hit			Yes
28383_631	631	19655.2	128949	gi|6010063	putative nucleoside-diphosphate kinase	Entodinium caudatum	1.84082e-109	Yes
28387_2807	2807	9102.77	269771	gi|652475657	pyruvate phosphate dikinase	Alphaproteobacteria bacterium CG11_big_fil_rev_8_21_14_0_20_39_49	0
28396_1145	1145	10604.9	126301	gi|585655549	PREDICTED: cathepsin B	Elephantulus edwardii	9.78636e-100
*, transcripts each represented by >100,000 similar sequences. The transcripts each represented by >200,000 sequences were highlighted in red.
†, not NR hit with a cutoff e value ≤ 1e-5.
#, SP, signal peptide.
