# Supplementary material for: The transcriptome of the rumen ciliate Entodinium caudatum reveals some of its metabolic features
Source: BMC Genomics. 2019 Dec 21;20:1008. doi: 10.1186/s12864-019-6382-x (PMC6925433; doi:10.1186/s12864-019-6382-x)
Supplement: Supplementary file 3 — Additional file 3: Table S3. GO functional classification at subsystem_levels 1 to 3. [file 12864_2019_6382_MOESM3_ESM.xlsx]

## Sheet: Table S3
Suppl Table S3. GO functional classification at subsystem_levels 1 to 3
Catergory Level 1	Level 2	Level 3	No. transcripts*	% of total transcripts annotated to a GO term
Cellular Component	GO:0005623 cell		8663	68.5
Cellular Component		GO:0044464 cell part	8644	68.3
Cellular Component	GO:0044464 cell part		8644	68.3
Cellular Component		GO:0044424 intracellular part	7694	60.8
Cellular Component		GO:0005622 intracellular	8055	63.7
Cellular Component		GO:0031975 envelope	286	2.3
Cellular Component		GO:1990204 oxidoreductase complex	11	0.1
Cellular Component		GO:0097458 neuron part	384	3
Cellular Component		GO:0012505 endomembrane system	2158	17.1
Cellular Component		GO:0008287 protein serine/threonine phosphatase complex	64	0.5
Cellular Component		GO:0042175 nuclear outer membrane-endoplasmic reticulum membrane network	502	4
Cellular Component		GO:0045177 apical part of cell	159	1.3
Cellular Component		GO:0045178 basal part of cell	4	0
Cellular Component		GO:0071944 cell periphery	2202	17.4
Cellular Component		GO:0042995 cell projection	912	7.2
Cellular Component		GO:0044463 cell projection part	445	3.5
Cellular Component		GO:0044459 plasma membrane part	622	4.9
Cellular Component		GO:0005886 plasma membrane	2056	16.3
Cellular Component		GO:0099572 postsynaptic specialization	31	0.2
Cellular Component		GO:0098794 postsynapse	57	0.5
Cellular Component		GO:0097223 sperm part	67	0.5
Cellular Component		GO:0032155 cell division site part	53	0.4
Cellular Component		GO:0032153 cell division site	91	0.7
Cellular Component		GO:0030428 cell septum	10	0.1
Cellular Component		GO:0098862 cluster of actin-based cell projections	18	0.1
Cellular Component		GO:0031252 cell leading edge	159	1.3
Cellular Component		GO:0060187 cell pole	5	0
Cellular Component		GO:0030312 external encapsulating structure	76	0.6
Cellular Component		GO:0009986 cell surface	78	0.6
Cellular Component		GO:0030496 midbody	104	0.8
Cellular Component		GO:0031254 cell trailing edge	4	0
Cellular Component		GO:0090543 Flemming body	3	0
Cellular Component		GO:0035749 myelin sheath adaxonal region	3	0
Cellular Component		GO:0043209 myelin sheath	25	0.2
Cellular Component		GO:0042597 periplasmic space	14	0.1
Cellular Component		GO:0030427 site of polarized growth	71	0.6
Cellular Component		GO:0051286 cell tip	51	0.4
Cellular Component		GO:0044462 external encapsulating structure part	5	0
Cellular Component		GO:0005905 clathrin-coated pit	43	0.3
Cellular Component		GO:0044297 cell body	127	1
Cellular Component		GO:0030904 retromer complex	33	0.3
Cellular Component		GO:0030906 retromer, cargo-selective complex	2	0
Cellular Component		GO:0005933 cellular bud	30	0.2
Cellular Component		GO:0005628 prospore membrane	8	0.1
Cellular Component		GO:0042763 intracellular immature spore	8	0.1
Cellular Component		GO:0031521 spitzenkorper	1	0
Cellular Component		GO:0009358 polyphosphate kinase complex	2	0
Cellular Component		GO:0043219 lateral loop	1	0
Cellular Component		GO:0043218 compact myelin	4	0
Cellular Component		GO:0043220 Schmidt-Lanterman incisure	4	0
Cellular Component		GO:0070938 contractile ring	9	0.1
Cellular Component	GO:0044422 organelle part		4194	33.1
Cellular Component		GO:0044446 intracellular organelle part	4118	32.5
Cellular Component		GO:0031090 organelle membrane	1641	13
Cellular Component		GO:0043233 organelle lumen	1198	9.5
Cellular Component		GO:0044441 ciliary part	268	2.1
Cellular Component		GO:0044449 contractile fiber part	40	0.3
Cellular Component		GO:0060171 stereocilium membrane	1	0
Cellular Component		GO:0032420 stereocilium	7	0.1
Cellular Component		GO:0044695 Dsc E3 ubiquitin ligase complex	1	0
Cellular Component		GO:0032426 stereocilium tip	1	0
Cellular Component		GO:0044461 bacterial-type flagellum part	1	0
Cellular Component		GO:0020005 symbiont-containing vacuole membrane	4	0
Cellular Component		GO:0044232 organelle membrane contact site	5	0
Cellular Component		GO:0031300 intrinsic component of organelle membrane	27	0.2
Cellular Component		GO:0060091 kinocilium	2	0
Cellular Component	GO:0043226 organelle		6567	51.9
Cellular Component		GO:0043229 intracellular organelle	6417	50.7
Cellular Component		GO:0043227 membrane-bounded organelle	5673	44.8
Cellular Component		GO:0044422 organelle part	4194	33.1
Cellular Component		GO:0043228 non-membrane-bounded organelle	2352	18.6
Cellular Component		GO:0005929 cilium	464	3.7
Cellular Component		GO:0099572 postsynaptic specialization	31	0.2
Cellular Component		GO:0043230 extracellular organelle	576	4.6
Cellular Component	GO:0044425 membrane part		2836	22.4
Cellular Component		GO:0070469 respiratory chain	3	0
Cellular Component		GO:0044455 mitochondrial membrane part	12	0.1
Cellular Component		GO:0098796 membrane protein complex	312	2.5
Cellular Component		GO:0019898 extrinsic component of membrane	197	1.6
Cellular Component		GO:0005789 endoplasmic reticulum membrane	491	3.9
Cellular Component		GO:0031224 intrinsic component of membrane	1929	15.2
Cellular Component		GO:0098552 side of membrane	98	0.8
Cellular Component		GO:0044459 plasma membrane part	622	4.9
Cellular Component		GO:0098589 membrane region	69	0.5
Cellular Component		GO:0005905 clathrin-coated pit	43	0.3
Cellular Component		GO:0005640 nuclear outer membrane	1	0
Cellular Component		GO:1990578 perinuclear endoplasmic reticulum membrane	1	0
Cellular Component	GO:0016020 membrane		4642	36.7
Cellular Component		GO:0031090 organelle membrane	1641	13
Cellular Component		GO:0044425 membrane part	2836	22.4
Cellular Component		GO:0098805 whole membrane	1233	9.7
Cellular Component		GO:0019867 outer membrane	59	0.5
Cellular Component		GO:0042175 nuclear outer membrane-endoplasmic reticulum membrane network	502	4
Cellular Component		GO:0005789 endoplasmic reticulum membrane	491	3.9
Cellular Component		GO:0098590 plasma membrane region	331	2.6
Cellular Component		GO:0005886 plasma membrane	2056	16.3
Cellular Component		GO:0098589 membrane region	69	0.5
Cellular Component		GO:0048475 coated membrane	62	0.5
Cellular Component		GO:0005628 prospore membrane	8	0.1
Cellular Component		GO:0034357 photosynthetic membrane	4	0
Cellular Component		GO:1990578 perinuclear endoplasmic reticulum membrane	1	0
Cellular Component		GO:0055036 virion membrane	1	0
Cellular Component	GO:0032991 protein-containing complex		2215	17.5
Cellular Component		GO:0098796 membrane protein complex	312	2.5
Cellular Component		GO:1902494 catalytic complex	782	6.2
Cellular Component		GO:0070069 cytochrome complex	1	0
Cellular Component		GO:0098798 mitochondrial protein complex	7	0.1
Cellular Component		GO:1990904 ribonucleoprotein complex	461	3.6
Cellular Component		GO:0035145 exon-exon junction complex	3	0
Cellular Component		GO:0017053 transcriptional repressor complex	11	0.1
Cellular Component		GO:0046536 dosage compensation complex	1	0
Cellular Component		GO:0071203 WASH complex	6	0
Cellular Component		GO:0036038 MKS complex	14	0.1
Cellular Component		GO:0005667 transcription factor complex	42	0.3
Cellular Component		GO:0032993 protein-DNA complex	80	0.6
Cellular Component		GO:0017101 aminoacyl-tRNA synthetase multienzyme complex	2	0
Cellular Component		GO:0017102 methionyl glutamyl tRNA synthetase complex	2	0
Cellular Component		GO:0120114 Sm-like protein family complex	39	0.3
Cellular Component		GO:0042555 MCM complex	17	0.1
Cellular Component		GO:0016459 myosin complex	14	0.1
Cellular Component		GO:0005581 collagen trimer	3	0
Cellular Component		GO:0098644 complex of collagen trimers	1	0
Cellular Component		GO:0030990 intraciliary transport particle	53	0.4
Cellular Component		GO:0030992 intraciliary transport particle B	36	0.3
Cellular Component		GO:0030991 intraciliary transport particle A	14	0.1
Cellular Component		GO:0099023 tethering complex	30	0.2
Cellular Component		GO:0000930 gamma-tubulin complex	8	0.1
Cellular Component		GO:1990351 transporter complex	31	0.2
Cellular Component		GO:0031431 Dbf4-dependent protein kinase complex	3	0
Cellular Component		GO:0000940 condensed chromosome outer kinetochore	1	0
Cellular Component		GO:0000776 kinetochore	83	0.7
Cellular Component		GO:0097452 GAIT complex	1	0
Cellular Component		GO:0016281 eukaryotic translation initiation factor 4F complex	5	0
Cellular Component		GO:0031422 RecQ helicase-Topo III complex	1	0
Cellular Component		GO:0016272 prefoldin complex	5	0
Cellular Component		GO:0005839 proteasome core complex	26	0.2
Cellular Component		GO:0019773 proteasome core complex, alpha-subunit complex	14	0.1
Cellular Component		GO:0018444 translation release factor complex	1	0
Cellular Component		GO:0019774 proteasome core complex, beta-subunit complex	1	0
Cellular Component		GO:0030314 junctional membrane complex	4	0
Cellular Component		GO:0071817 MMXD complex	1	0
Cellular Component		GO:0071819 DUBm complex	4	0
Cellular Component		GO:0005875 microtubule associated complex	328	2.6
Cellular Component		GO:0030014 CCR4-NOT complex	30	0.2
Cellular Component		GO:0030015 CCR4-NOT core complex	21	0.2
Cellular Component		GO:0022624 proteasome accessory complex	15	0.1
Cellular Component		GO:1990667 PCSK9-AnxA2 complex	1	0
Cellular Component		GO:1990415 Pex17p-Pex14p docking complex	3	0
Cellular Component		GO:0034663 endoplasmic reticulum chaperone complex	3	0
Cellular Component		GO:0031390 Ctf18 RFC-like complex	2	0
Cellular Component		GO:1990696 USH2 complex	1	0
Cellular Component		GO:0036452 ESCRT complex	15	0.1
Cellular Component		GO:0031389 Rad17 RFC-like complex	2	0
Cellular Component		GO:0034657 GID complex	2	0
Cellular Component		GO:0043564 Ku70:Ku80 complex	15	0.1
Cellular Component		GO:0033557 Slx1-Slx4 complex	1	0
Cellular Component		GO:0070937 CRD-mediated mRNA stability complex	2	0
Cellular Component		GO:0000408 EKC/KEOPS complex	1	0
Cellular Component		GO:1990477 NURS complex	2	0
Cellular Component		GO:0008180 COP9 signalosome	9	0.1
Cellular Component		GO:0034464 BBSome	7	0.1
Cellular Component		GO:0008023 transcription elongation factor complex	15	0.1
Cellular Component		GO:0034457 Mpp10 complex	3	0
Cellular Component		GO:0034456 UTP-C complex	1	0
Cellular Component		GO:0034455 t-UTP complex	2	0
Cellular Component		GO:0032039 integrator complex	2	0
Cellular Component		GO:0033597 mitotic checkpoint complex	1	0
Cellular Component		GO:0001534 radial spoke	13	0.1
Cellular Component		GO:0033588 Elongator holoenzyme complex	4	0
Cellular Component		GO:0033186 CAF-1 complex	2	0
Cellular Component		GO:0005952 cAMP-dependent protein kinase complex	43	0.3
Cellular Component		GO:0005954 calcium- and calmodulin-dependent protein kinase complex	5	0
Cellular Component		GO:0005956 protein kinase CK2 complex	7	0.1
Cellular Component		GO:1990391 DNA repair complex	37	0.3
Cellular Component		GO:1990615 Kelch-containing formin regulatory complex	1	0
Cellular Component		GO:0031519 PcG protein complex	14	0.1
Cellular Component		GO:0070545 PeBoW complex	4	0
Cellular Component		GO:0032299 ribonuclease H2 complex	1	0
Cellular Component		GO:0061574 ASAP complex	1	0
Cellular Component		GO:0043235 receptor complex	17	0.1
Cellular Component		GO:0005885 Arp2/3 protein complex	11	0.1
Cellular Component		GO:0005643 nuclear pore	35	0.3
Cellular Component		GO:0005851 eukaryotic translation initiation factor 2B complex	7	0.1
Cellular Component		GO:0005850 eukaryotic translation initiation factor 2 complex	4	0
Cellular Component		GO:0005853 eukaryotic translation elongation factor 1 complex	2	0
Cellular Component		GO:0005852 eukaryotic translation initiation factor 3 complex	7	0.1
Cellular Component		GO:0002102 podosome	1	0
Cellular Component		GO:0034518 RNA cap binding complex	24	0.2
Cellular Component		GO:0005849 mRNA cleavage factor complex	9	0.1
Cellular Component		GO:0032807 DNA ligase IV complex	2	0
Cellular Component		GO:0031941 filamentous actin	2	0
Cellular Component		GO:0045293 mRNA editing complex	2	0
Cellular Component		GO:0002142 stereocilia ankle link complex	1	0
Cellular Component		GO:0031932 TORC2 complex	9	0.1
Cellular Component		GO:0035059 RCAF complex	1	0
Cellular Component		GO:0031931 TORC1 complex	6	0
Cellular Component		GO:0005662 DNA replication factor A complex	7	0.1
Cellular Component		GO:0000808 origin recognition complex	4	0
Cellular Component		GO:0005663 DNA replication factor C complex	15	0.1
Cellular Component		GO:0097373 MCM core complex	7	0.1
Cellular Component		GO:1990131 Gtr1-Gtr2 GTPase complex	5	0
Cellular Component		GO:0031518 CBF3 complex	3	0
Cellular Component		GO:0008278 cohesin complex	3	0
Cellular Component		GO:0000133 polarisome	3	0
Cellular Component		GO:0044614 nuclear pore cytoplasmic filaments	2	0
Cellular Component		GO:0016592 mediator complex	2	0
Cellular Component		GO:0002199 zona pellucida receptor complex	3	0
Cellular Component		GO:0097361 CIA complex	1	0
Cellular Component		GO:0030877 beta-catenin destruction complex	2	0
Cellular Component		GO:0030870 Mre11 complex	2	0
Cellular Component		GO:0005838 proteasome regulatory particle	10	0.1
Cellular Component		GO:0008540 proteasome regulatory particle, base subcomplex	4	0
Cellular Component		GO:0008541 proteasome regulatory particle, lid subcomplex	4	0
Cellular Component		GO:0030689 Noc complex	1	0
Cellular Component		GO:0098636 protein complex involved in cell adhesion	1	0
Cellular Component		GO:0031523 Myb complex	10	0.1
Cellular Component		GO:0031521 spitzenkorper	1	0
Cellular Component		GO:0000974 Prp19 complex	11	0.1
Cellular Component		GO:0017177 glucosidase II complex	1	0
Cellular Component		GO:0032797 SMN complex	1	0
Cellular Component		GO:0090443 FAR/SIN/STRIPAK complex	3	0
Cellular Component		GO:0044815 DNA packaging complex	58	0.5
Cellular Component		GO:0009330 DNA topoisomerase complex (ATP-hydrolyzing)	6	0
Cellular Component		GO:0044776 DNA polymerase III, core complex	1	0
Cellular Component		GO:1990345 MTREC complex	2	0
Cellular Component		GO:0035859 Seh1-associated complex	2	0
Cellular Component		GO:0031499 TRAMP complex	12	0.1
Cellular Component		GO:1990112 RQC complex	1	0
Cellular Component		GO:0008074 guanylate cyclase complex, soluble	1	0
Cellular Component		GO:0000347 THO complex	4	0
Cellular Component		GO:0000346 transcription export complex	2	0
Cellular Component		GO:0035658 Mon1-Ccz1 complex	5	0
Cellular Component		GO:0031298 replication fork protection complex	6	0
Cellular Component		GO:0055087 Ski complex	4	0
Cellular Component		GO:0035649 Nrd1 complex	1	0
Cellular Component		GO:0008290 F-actin capping protein complex	5	0
Cellular Component		GO:0034388 Pwp2p-containing subcomplex of 90S preribosome	10	0.1
Cellular Component		GO:0101031 chaperone complex	9	0.1
Cellular Component		GO:0070876 SOSS complex	1	0
Cellular Component		GO:0043291 RAVE complex	9	0.1
Cellular Component		GO:1990745 EARP complex	1	0
Cellular Component		GO:0061700 GATOR2 complex	1	0
Cellular Component	GO:0031974 membrane-enclosed lumen		1198	9.5
Cellular Component		GO:0043233 organelle lumen	1198	9.5
Cellular Component	GO:0099080 supramolecular complex		460	3.6
Cellular Component		GO:0099081 supramolecular polymer	460	3.6
Cellular Component		GO:0005818 aster	2	0
Cellular Component		GO:0098644 complex of collagen trimers	1	0
Cellular Component	GO:0044421 extracellular region part		687	5.4
Cellular Component		GO:0045171 intercellular bridge	5	0
Cellular Component		GO:0044420 extracellular matrix component	2	0
Cellular Component		GO:0031012 extracellular matrix	12	0.1
Cellular Component		GO:0005615 extracellular space	668	5.3
Cellular Component		GO:0072562 blood microparticle	3	0
Cellular Component		GO:0043230 extracellular organelle	576	4.6
Cellular Component		GO:0020005 symbiont-containing vacuole membrane	4	0
Cellular Component	GO:0005576 extracellular region		899	7.1
Cellular Component		GO:0044421 extracellular region part	687	5.4
Cellular Component		GO:0099544 perisynaptic space	1	0
Cellular Component		GO:0048046 apoplast	9	0.1
Cellular Component		GO:0098595 perivitelline space	1	0
Cellular Component	GO:0044215 other organism		17	0.1
Cellular Component		GO:0044217 other organism part	17	0.1
Cellular Component		GO:0018995 host	15	0.1
Cellular Component	GO:0044217 other organism part		17	0.1
Cellular Component		GO:0044279 other organism membrane	8	0.1
Cellular Component		GO:0044216 other organism cell	17	0.1
Cellular Component		GO:0033643 host cell part	14	0.1
Cellular Component	GO:0044456 synapse part		120	0.9
Cellular Component		GO:0098794 postsynapse	57	0.5
Cellular Component		GO:0099572 postsynaptic specialization	31	0.2
Cellular Component		GO:0098793 presynapse	68	0.5
Cellular Component		GO:0008021 synaptic vesicle	54	0.4
Cellular Component		GO:0030672 synaptic vesicle membrane	17	0.1
Cellular Component		GO:0097060 synaptic membrane	22	0.2
Cellular Component		GO:0048786 presynaptic active zone	6	0
Cellular Component	GO:0045202 synapse		147	1.2
Cellular Component		GO:0098984 neuron to neuron synapse	25	0.2
Cellular Component		GO:0044456 synapse part	120	0.9
Cellular Component		GO:0031594 neuromuscular junction	12	0.1
Cellular Component	GO:0055044 symplast		108	0.9
Cellular Component		GO:0009506 plasmodesma	108	0.9
Cellular Component	GO:0030054 cell junction		301	2.4
Cellular Component		GO:0005911 cell-cell junction	200	1.6
Cellular Component		GO:0070161 anchoring junction	65	0.5
Cellular Component		GO:0030055 cell-substrate junction	56	0.4
Cellular Component	GO:0009295 nucleoid		4	0
Cellular Component		GO:0043590 bacterial nucleoid	1	0
Cellular Component		GO:0042646 plastid nucleoid	3	0
Cellular Component	GO:0019012 virion		6	0
Cellular Component		GO:0044423 virion part	3	0
Cellular Component	GO:0044423 virion part		3	0
Cellular Component		GO:0019028 viral capsid	3	0
Cellular Component		GO:0019013 viral nucleocapsid	2	0
Cellular Component		GO:0055036 virion membrane	1	0
Cellular Component	GO:0061618 obsolete sublamina densa		16	0.1
Cellular Component	GO:0070688 obsolete MLL5-L complex		9	0.1
Total:	22 level-2 subcategories	275 level-3 subcategories
Molecular Function	GO:0003824 catalytic activity		7630	60.3
Molecular Function		GO:0016787 hydrolase activity	3655	28.9
Molecular Function		GO:0140097 catalytic activity, acting on DNA	181	1.4
Molecular Function		GO:0016740 transferase activity	3218	25.4
Molecular Function		GO:0016491 oxidoreductase activity	383	3
Molecular Function		GO:0140098 catalytic activity, acting on RNA	300	2.4
Molecular Function		GO:0140096 catalytic activity, acting on a protein	3215	25.4
Molecular Function		GO:0016874 ligase activity	464	3.7
Molecular Function		GO:0016829 lyase activity	122	1
Molecular Function		GO:0016853 isomerase activity	174	1.4
Molecular Function		GO:0009975 cyclase activity	6	0
Molecular Function		GO:0004133 glycogen debranching enzyme activity	6	0
Molecular Function		GO:0061783 peptidoglycan muralytic activity	40	0.3
Molecular Function	GO:0005488 binding		8411	66.5
Molecular Function		GO:0097159 organic cyclic compound binding	5706	45.1
Molecular Function		GO:1901363 heterocyclic compound binding	5697	45
Molecular Function		GO:0097367 carbohydrate derivative binding	4379	34.6
Molecular Function		GO:0048037 cofactor binding	236	1.9
Molecular Function		GO:1901567 fatty acid derivative binding	10	0.1
Molecular Function		GO:0036094 small molecule binding	4720	37.3
Molecular Function		GO:1901681 sulfur compound binding	24	0.2
Molecular Function		GO:0033218 amide binding	89	0.7
Molecular Function		GO:0043167 ion binding	6922	54.7
Molecular Function		GO:0005515 protein binding	1396	11
Molecular Function		GO:0000035 acyl binding	5	0
Molecular Function		GO:0044877 protein-containing complex binding	160	1.3
Molecular Function		GO:0030246 carbohydrate binding	118	0.9
Molecular Function		GO:0042165 neurotransmitter binding	5	0
Molecular Function		GO:0001871 pattern binding	16	0.1
Molecular Function		GO:0008144 drug binding	3068	24.2
Molecular Function		GO:0042562 hormone binding	9	0.1
Molecular Function		GO:0072341 modified amino acid binding	36	0.3
Molecular Function		GO:0008289 lipid binding	381	3
Molecular Function		GO:0003682 chromatin binding	98	0.8
Molecular Function		GO:0050997 quaternary ammonium group binding	2	0
Molecular Function		GO:0046790 virion binding	2	0
Molecular Function		GO:0060090 molecular adaptor activity	32	0.3
Molecular Function		GO:0051540 metal cluster binding	37	0.3
Molecular Function		GO:0003823 antigen binding	3	0
Molecular Function	GO:0098772 molecular function regulator		388	3.1
Molecular Function		GO:0030234 enzyme regulator activity	303	2.4
Molecular Function		GO:0030545 receptor regulator activity	4	0
Molecular Function		GO:0005085 guanyl-nucleotide exchange factor activity	84	0.7
Molecular Function		GO:0016247 channel regulator activity	20	0.2
Molecular Function	GO:0140104 molecular carrier activity		3	0
Molecular Function		GO:0000036 acyl carrier activity	2	0
Molecular Function		GO:0140142 nucleocytoplasmic carrier activity	1	0
Molecular Function	GO:0060089 molecular transducer activity		188	1.5
Molecular Function		GO:0038023 signaling receptor activity	35	0.3
Molecular Function		GO:0097472 cyclin-dependent protein kinase activity	58	0.5
Molecular Function		GO:0000156 phosphorelay response regulator activity	1	0
Molecular Function		GO:0004679 AMP-activated protein kinase activity	15	0.1
Molecular Function		GO:0004690 cyclic nucleotide-dependent protein kinase activity	79	0.6
Molecular Function		GO:0009927 histidine phosphotransfer kinase activity	1	0
Molecular Function		GO:0031992 energy transducer activity	1	0
Molecular Function	GO:0005215 transporter activity		592	4.7
Molecular Function		GO:0022857 transmembrane transporter activity	467	3.7
Molecular Function		GO:0005326 neurotransmitter transporter activity	4	0
Molecular Function		GO:0005319 lipid transporter activity	58	0.5
Molecular Function		GO:0008565 protein transporter activity	68	0.5
Molecular Function		GO:0017089 glycolipid transporter activity	2	0
Molecular Function		GO:0034437 glycoprotein transporter activity	1	0
Molecular Function	GO:0005198 structural molecule activity		206	1.6
Molecular Function		GO:0097493 structural molecule activity conferring elasticity	7	0.1
Molecular Function		GO:0032947 protein-containing complex scaffold activity	12	0.1
Molecular Function		GO:0017056 structural constituent of nuclear pore	2	0
Molecular Function		GO:0003735 structural constituent of ribosome	147	1.2
Molecular Function		GO:0005200 structural constituent of cytoskeleton	15	0.1
Molecular Function		GO:0005201 extracellular matrix structural constituent	3	0
Molecular Function		GO:0005212 structural constituent of eye lens	2	0
Molecular Function	GO:0045182 translation regulator activity		16	0.1
Molecular Function		GO:0030371 translation repressor activity	2	0
Molecular Function		GO:0090079 translation regulator activity, nucleic acid binding	2	0
Molecular Function		GO:0004694 eukaryotic translation initiation factor 2alpha kinase activity	10	0.1
Molecular Function	GO:0140110 transcription regulator activity		146	1.2
Molecular Function		GO:0003700 DNA-binding transcription factor activity	97	0.8
Molecular Function		GO:0016987 sigma factor activity	2	0
Molecular Function		GO:0001072 transcription antitermination factor activity, RNA binding	5	0
Molecular Function		GO:0003712 transcription coregulator activity	55	0.4
Molecular Function		GO:0001134 transcription regulator recruiting activity	2	0
Molecular Function	GO:0045735 nutrient reservoir activity		10	0.1
Molecular Function	GO:0016209 antioxidant activity		9	0.1
Molecular Function		GO:0051920 peroxiredoxin activity	4	0
Molecular Function		GO:0004601 peroxidase activity	5	0
Molecular Function		GO:0004784 superoxide dismutase activity	1	0
Molecular Function		GO:0004791 thioredoxin-disulfide reductase activity	2	0
Molecular Function	GO:0004871 obsolete signal transducer activity		44	0.3
Molecular Function	GO:0001026 obsolete TFIIIB-type transcription factor activity		2	0
Molecular Function	GO:0001076 obsolete transcription factor activity, RNA polymerase II transcription factor binding		2	0
Molecular Function	GO:0001129 obsolete RNA polymerase II transcription factor activity, TBP-class protein binding, involved in preinitiation complex assembly		1	0
Molecular Function	GO:0001191 obsolete transcriptional repressor activity, RNA polymerase II transcription factor binding		1	0
Molecular Function	GO:0005057 obsolete signal transducer activity, downstream of receptor		1	0
Molecular Function	GO:0031386 protein tag		12	0.1
Molecular Function	GO:0038024 cargo receptor activity		2	0
Molecular Function		GO:0030226 apolipoprotein receptor activity	2	0
Molecular Function	GO:0104005 hijacked molecular function		6	0
Molecular Function		GO:0001618 virus receptor activity	6	0
Molecular Function	GO:0004702 obsolete signal transducer, downstream of receptor, with serine/threonine kinase activity		1	0
Total:	21 level-2 subcategories	77 level-3 subcategories
Biological Process	GO:0032502 developmental process		2233	17.6
Biological Process		GO:0048856 anatomical structure development	2106	16.6
Biological Process		GO:0048869 cellular developmental process	1327	10.5
Biological Process		GO:0003006 developmental process involved in reproduction	506	4
Biological Process		GO:0050793 regulation of developmental process	583	4.6
Biological Process		GO:0051093 negative regulation of developmental process	101	0.8
Biological Process		GO:0009653 anatomical structure morphogenesis	983	7.8
Biological Process		GO:0048646 anatomical structure formation involved in morphogenesis	318	2.5
Biological Process		GO:0051094 positive regulation of developmental process	157	1.2
Biological Process		GO:0048589 developmental growth	222	1.8
Biological Process		GO:0021700 developmental maturation	93	0.7
Biological Process		GO:0007568 aging	106	0.8
Biological Process		GO:0098727 maintenance of cell number	37	0.3
Biological Process		GO:0009838 abscission	11	0.1
Biological Process		GO:0043934 sporulation	61	0.5
Biological Process		GO:0044111 development involved in symbiotic interaction	2	0
Biological Process		GO:0043696 dedifferentiation	1	0
Biological Process		GO:0060033 anatomical structure regression	9	0.1
Biological Process		GO:0007571 age-dependent general metabolic decline	1	0
Biological Process		GO:0048532 anatomical structure arrangement	16	0.1
Biological Process		GO:0010014 meristem initiation	4	0
Biological Process	GO:0032501 multicellular organismal process		1957	15.5
Biological Process		GO:0007275 multicellular organism development	1635	12.9
Biological Process		GO:0009791 post-embryonic development	260	2.1
Biological Process		GO:0048871 multicellular organismal homeostasis	41	0.3
Biological Process		GO:0003008 system process	215	1.7
Biological Process		GO:0051239 regulation of multicellular organismal process	465	3.7
Biological Process		GO:0051241 negative regulation of multicellular organismal process	158	1.2
Biological Process		GO:0001763 morphogenesis of a branching structure	12	0.1
Biological Process		GO:0032504 multicellular organism reproduction	325	2.6
Biological Process		GO:0044706 multi-multicellular organism process	81	0.6
Biological Process		GO:0032922 circadian regulation of gene expression	22	0.2
Biological Process		GO:0051240 positive regulation of multicellular organismal process	189	1.5
Biological Process		GO:0032898 neurotrophin production	1	0
Biological Process		GO:0001816 cytokine production	82	0.6
Biological Process		GO:0008340 determination of adult lifespan	34	0.3
Biological Process		GO:0030537 larval behavior	5	0
Biological Process		GO:0030534 adult behavior	18	0.1
Biological Process		GO:0035265 organ growth	17	0.1
Biological Process		GO:0090130 tissue migration	101	0.8
Biological Process		GO:0007389 pattern specification process	133	1.1
Biological Process		GO:0042303 molting cycle	7	0.1
Biological Process		GO:0035637 multicellular organismal signaling	6	0
Biological Process		GO:0035264 multicellular organism growth	67	0.5
Biological Process		GO:0019827 stem cell population maintenance	37	0.3
Biological Process		GO:0050879 multicellular organismal movement	11	0.1
Biological Process		GO:0009846 pollen germination	25	0.2
Biological Process		GO:0009845 seed germination	9	0.1
Biological Process		GO:0007632 visual behavior	11	0.1
Biological Process		GO:0030431 sleep	10	0.1
Biological Process		GO:0071684 organism emergence from protective structure	1	0
Biological Process		GO:0045494 photoreceptor cell maintenance	11	0.1
Biological Process		GO:0048771 tissue remodeling	11	0.1
Biological Process		GO:0050817 coagulation	75	0.6
Biological Process		GO:0002021 response to dietary excess	1	0
Biological Process		GO:0055046 microgametogenesis	3	0
Biological Process		GO:0007585 respiratory gaseous exchange	10	0.1
Biological Process		GO:0031424 keratinization	2	0
Biological Process		GO:0001503 ossification	22	0.2
Biological Process		GO:0010073 meristem maintenance	6	0
Biological Process		GO:0007586 digestion	15	0.1
Biological Process		GO:0032941 secretion by tissue	2	0
Biological Process		GO:0002532 production of molecular mediator involved in inflammatory response	4	0
Biological Process		GO:0009561 megagametogenesis	16	0.1
Biological Process		GO:0043480 pigment accumulation in tissues	1	0
Biological Process		GO:0033555 multicellular organismal response to stress	24	0.2
Biological Process		GO:0097242 amyloid-beta clearance	2	0
Biological Process		GO:0071827 plasma lipoprotein particle organization	3	0
Biological Process		GO:0060384 innervation	1	0
Biological Process		GO:0022404 molting cycle process	4	0
Biological Process	GO:0009987 cellular process		8177	64.6
Biological Process		GO:0048869 cellular developmental process	1327	10.5
Biological Process		GO:0016043 cellular component organization	2727	21.6
Biological Process		GO:0007154 cell communication	2635	20.8
Biological Process		GO:0051716 cellular response to stimulus	3164	25
Biological Process		GO:0050794 regulation of cellular process	4139	32.7
Biological Process		GO:0007165 signal transduction	2492	19.7
Biological Process		GO:0044237 cellular metabolic process	5642	44.6
Biological Process		GO:0048522 positive regulation of cellular process	1193	9.4
Biological Process		GO:0048523 negative regulation of cellular process	1087	8.6
Biological Process		GO:0032940 secretion by cell	410	3.2
Biological Process		GO:0007163 establishment or maintenance of cell polarity	101	0.8
Biological Process		GO:0008219 cell death	471	3.7
Biological Process		GO:0006928 movement of cell or subcellular component	643	5.1
Biological Process		GO:0007017 microtubule-based process	635	5
Biological Process		GO:0006949 syncytium formation	7	0.1
Biological Process		GO:0140253 cell-cell fusion	49	0.4
Biological Process		GO:0007049 cell cycle	1145	9
Biological Process		GO:0022402 cell cycle process	756	6
Biological Process		GO:0016458 gene silencing	143	1.1
Biological Process		GO:0019725 cellular homeostasis	315	2.5
Biological Process		GO:0016049 cell growth	198	1.6
Biological Process		GO:0051651 maintenance of location in cell	53	0.4
Biological Process		GO:0044764 multi-organism cellular process	111	0.9
Biological Process		GO:0022412 cellular process involved in reproduction in multicellular organism	176	1.4
Biological Process		GO:0140029 exocytic process	136	1.1
Biological Process		GO:0030029 actin filament-based process	232	1.8
Biological Process		GO:0007059 chromosome segregation	250	2
Biological Process		GO:0061919 process utilizing autophagic mechanism	341	2.7
Biological Process		GO:0007272 ensheathment of neurons	14	0.1
Biological Process		GO:0051301 cell division	754	6
Biological Process		GO:0006457 protein folding	142	1.1
Biological Process		GO:0001775 cell activation	106	0.8
Biological Process		GO:0000075 cell cycle checkpoint	138	1.1
Biological Process		GO:0022406 membrane docking	161	1.3
Biological Process		GO:0071554 cell wall organization or biogenesis	155	1.2
Biological Process		GO:0060242 contact inhibition	2	0
Biological Process		GO:0010118 stomatal movement	24	0.2
Biological Process		GO:0071804 cellular potassium ion transport	24	0.2
Biological Process		GO:0019835 cytolysis	12	0.1
Biological Process		GO:0008037 cell recognition	9	0.1
Biological Process		GO:0032196 transposition	45	0.4
Biological Process		GO:0006903 vesicle targeting	8	0.1
Biological Process		GO:0033059 cellular pigmentation	73	0.6
Biological Process		GO:0097194 execution phase of apoptosis	7	0.1
Biological Process		GO:0045103 intermediate filament-based process	16	0.1
Biological Process		GO:0000920 septum digestion after cytokinesis	15	0.1
Biological Process		GO:0006276 plasmid maintenance	2	0
Biological Process		GO:1990748 cellular detoxification	2	0
Biological Process	GO:0002376 immune system process		369	2.9
Biological Process		GO:0042386 hemocyte differentiation	1	0
Biological Process		GO:0002520 immune system development	115	0.9
Biological Process		GO:0006955 immune response	187	1.5
Biological Process		GO:0002682 regulation of immune system process	154	1.2
Biological Process		GO:0002253 activation of immune response	54	0.4
Biological Process		GO:0002684 positive regulation of immune system process	91	0.7
Biological Process		GO:0002252 immune effector process	104	0.8
Biological Process		GO:0002683 negative regulation of immune system process	48	0.4
Biological Process		GO:0035172 hemocyte proliferation	2	0
Biological Process		GO:0045321 leukocyte activation	75	0.6
Biological Process		GO:0001776 leukocyte homeostasis	6	0
Biological Process		GO:0050900 leukocyte migration	28	0.2
Biological Process		GO:0002440 production of molecular mediator of immune response	13	0.1
Biological Process		GO:0002200 somatic diversification of immune receptors	8	0.1
Biological Process		GO:0090713 immunological memory process	2	0
Biological Process		GO:0019882 antigen processing and presentation	53	0.4
Biological Process		GO:0002262 myeloid cell homeostasis	13	0.1
Biological Process		GO:0045058 T cell selection	1	0
Biological Process		GO:0031294 lymphocyte costimulation	4	0
Biological Process	GO:0071840 cellular component organization or biogenesis		2889	22.8
Biological Process		GO:0016043 cellular component organization	2727	21.6
Biological Process		GO:0044085 cellular component biogenesis	1259	10
Biological Process	GO:0051179 localization		3309	26.2
Biological Process		GO:0051235 maintenance of location	101	0.8
Biological Process		GO:0033036 macromolecule localization	2073	16.4
Biological Process		GO:0032879 regulation of localization	709	5.6
Biological Process		GO:0051234 establishment of localization	2943	23.3
Biological Process		GO:0051641 cellular localization	1718	13.6
Biological Process		GO:0051674 localization of cell	361	2.9
Biological Process		GO:0031503 protein-containing complex localization	96	0.8
Biological Process		GO:1902579 multi-organism localization	8	0.1
Biological Process		GO:0036214 contractile ring localization	2	0
Biological Process		GO:0061842 microtubule organizing center localization	5	0
Biological Process	GO:0065007 biological regulation		4655	36.8
Biological Process		GO:0065008 regulation of biological quality	1099	8.7
Biological Process		GO:0050789 regulation of biological process	4392	34.7
Biological Process		GO:0065009 regulation of molecular function	707	5.6
Biological Process	GO:0050896 response to stimulus		3763	29.7
Biological Process		GO:0051716 cellular response to stimulus	3164	25
Biological Process		GO:0006950 response to stress	1466	11.6
Biological Process		GO:0042221 response to chemical	1167	9.2
Biological Process		GO:0048583 regulation of response to stimulus	883	7
Biological Process		GO:0048584 positive regulation of response to stimulus	342	2.7
Biological Process		GO:0048585 negative regulation of response to stimulus	350	2.8
Biological Process		GO:0009607 response to biotic stimulus	273	2.2
Biological Process		GO:0009605 response to external stimulus	815	6.4
Biological Process		GO:0006955 immune response	187	1.5
Biological Process		GO:0009628 response to abiotic stimulus	646	5.1
Biological Process		GO:0043627 response to estrogen	8	0.1
Biological Process		GO:0009719 response to endogenous stimulus	556	4.4
Biological Process		GO:0051606 detection of stimulus	42	0.3
Biological Process		GO:0043500 muscle adaptation	20	0.2
Biological Process		GO:0014823 response to activity	5	0
Biological Process		GO:0014874 response to stimulus involved in regulation of muscle adaptation	2	0
Biological Process		GO:0014854 response to inactivity	2	0
Biological Process	GO:0023052 signaling		2522	19.9
Biological Process		GO:0007165 signal transduction	2492	19.7
Biological Process		GO:0023051 regulation of signaling	735	5.8
Biological Process		GO:0023056 positive regulation of signaling	285	2.3
Biological Process		GO:0023057 negative regulation of signaling	311	2.5
Biological Process		GO:0007267 cell-cell signaling	283	2.2
Biological Process		GO:0035637 multicellular organismal signaling	6	0
Biological Process	GO:0050789 regulation of biological process		4392	34.7
Biological Process		GO:0050794 regulation of cellular process	4139	32.7
Biological Process		GO:0048518 positive regulation of biological process	1347	10.6
Biological Process		GO:0048583 regulation of response to stimulus	883	7
Biological Process		GO:0023051 regulation of signaling	735	5.8
Biological Process		GO:0048519 negative regulation of biological process	1355	10.7
Biological Process		GO:0050795 regulation of behavior	15	0.1
Biological Process		GO:0032879 regulation of localization	709	5.6
Biological Process		GO:0043900 regulation of multi-organism process	198	1.6
Biological Process		GO:0051239 regulation of multicellular organismal process	465	3.7
Biological Process		GO:0050793 regulation of developmental process	583	4.6
Biological Process		GO:0002682 regulation of immune system process	154	1.2
Biological Process		GO:0040012 regulation of locomotion	175	1.4
Biological Process		GO:0019222 regulation of metabolic process	1979	15.6
Biological Process		GO:0040008 regulation of growth	164	1.3
Biological Process		GO:0043610 regulation of carbohydrate utilization	4	0
Biological Process		GO:0042752 regulation of circadian rhythm	68	0.5
Biological Process		GO:2000241 regulation of reproductive process	149	1.2
Biological Process		GO:0044087 regulation of cellular component biogenesis	244	1.9
Biological Process		GO:0030155 regulation of cell adhesion	63	0.5
Biological Process		GO:1903664 regulation of asexual reproduction	6	0
Biological Process		GO:1900046 regulation of hemostasis	12	0.1
Biological Process		GO:0048070 regulation of developmental pigmentation	3	0
Biological Process		GO:0098900 regulation of action potential	5	0
Biological Process		GO:0097006 regulation of plasma lipoprotein particle levels	3	0
Biological Process	GO:0008152 metabolic process		6050	47.8
Biological Process		GO:0071704 organic substance metabolic process	5853	46.3
Biological Process		GO:0006807 nitrogen compound metabolic process	4895	38.7
Biological Process		GO:0044238 primary metabolic process	5601	44.3
Biological Process		GO:0044237 cellular metabolic process	5642	44.6
Biological Process		GO:0032259 methylation	123	1
Biological Process		GO:0009058 biosynthetic process	2322	18.4
Biological Process		GO:0019222 regulation of metabolic process	1979	15.6
Biological Process		GO:0044281 small molecule metabolic process	926	7.3
Biological Process		GO:0055114 oxidation-reduction process	143	1.1
Biological Process		GO:0009056 catabolic process	1734	13.7
Biological Process		GO:0009892 negative regulation of metabolic process	735	5.8
Biological Process		GO:0009893 positive regulation of metabolic process	745	5.9
Biological Process		GO:0032963 collagen metabolic process	16	0.1
Biological Process		GO:0042440 pigment metabolic process	14	0.1
Biological Process		GO:0042445 hormone metabolic process	34	0.3
Biological Process		GO:0019748 secondary metabolic process	16	0.1
Biological Process		GO:0070085 glycosylation	66	0.5
Biological Process		GO:0045730 respiratory burst	9	0.1
Biological Process		GO:0070988 demethylation	5	0
Biological Process	GO:0048518 positive regulation of biological process		1347	10.6
Biological Process		GO:0023056 positive regulation of signaling	285	2.3
Biological Process		GO:0048522 positive regulation of cellular process	1193	9.4
Biological Process		GO:0048584 positive regulation of response to stimulus	342	2.7
Biological Process		GO:0051094 positive regulation of developmental process	157	1.2
Biological Process		GO:0002684 positive regulation of immune system process	91	0.7
Biological Process		GO:0040017 positive regulation of locomotion	70	0.6
Biological Process		GO:0051240 positive regulation of multicellular organismal process	189	1.5
Biological Process		GO:0051050 positive regulation of transport	232	1.8
Biological Process		GO:0045927 positive regulation of growth	66	0.5
Biological Process		GO:0009893 positive regulation of metabolic process	745	5.9
Biological Process		GO:1903829 positive regulation of cellular protein localization	100	0.8
Biological Process		GO:1904951 positive regulation of establishment of protein localization	105	0.8
Biological Process		GO:0043902 positive regulation of multi-organism process	73	0.6
Biological Process		GO:2000243 positive regulation of reproductive process	62	0.5
Biological Process		GO:0044089 positive regulation of cellular component biogenesis	89	0.7
Biological Process		GO:0045785 positive regulation of cell adhesion	26	0.2
Biological Process		GO:0048520 positive regulation of behavior	2	0
Biological Process		GO:0051091 positive regulation of DNA-binding transcription factor activity	53	0.4
Biological Process		GO:1903666 positive regulation of asexual reproduction	2	0
Biological Process		GO:1900048 positive regulation of hemostasis	3	0
Biological Process		GO:1905954 positive regulation of lipid localization	12	0.1
Biological Process		GO:0042753 positive regulation of circadian rhythm	1	0
Biological Process		GO:0045760 positive regulation of action potential	3	0
Biological Process		GO:1904181 positive regulation of membrane depolarization	1	0
Biological Process	GO:0048519 negative regulation of biological process		1355	10.7
Biological Process		GO:0048523 negative regulation of cellular process	1087	8.6
Biological Process		GO:0048585 negative regulation of response to stimulus	350	2.8
Biological Process		GO:0023057 negative regulation of signaling	311	2.5
Biological Process		GO:0051241 negative regulation of multicellular organismal process	158	1.2
Biological Process		GO:0051093 negative regulation of developmental process	101	0.8
Biological Process		GO:0040013 negative regulation of locomotion	36	0.3
Biological Process		GO:0009892 negative regulation of metabolic process	735	5.8
Biological Process		GO:0051051 negative regulation of transport	90	0.7
Biological Process		GO:0002683 negative regulation of immune system process	48	0.4
Biological Process		GO:0045926 negative regulation of growth	43	0.3
Biological Process		GO:1903828 negative regulation of cellular protein localization	23	0.2
Biological Process		GO:1904950 negative regulation of establishment of protein localization	29	0.2
Biological Process		GO:0043901 negative regulation of multi-organism process	44	0.3
Biological Process		GO:0043433 negative regulation of DNA-binding transcription factor activity	31	0.2
Biological Process		GO:1903665 negative regulation of asexual reproduction	4	0
Biological Process		GO:2000242 negative regulation of reproductive process	58	0.5
Biological Process		GO:1900047 negative regulation of hemostasis	6	0
Biological Process		GO:0042754 negative regulation of circadian rhythm	14	0.1
Biological Process		GO:0034260 negative regulation of GTPase activity	8	0.1
Biological Process		GO:1905953 negative regulation of lipid localization	3	0
Biological Process	GO:0007610 behavior		129	1
Biological Process		GO:0050795 regulation of behavior	15	0.1
Biological Process		GO:0051705 multi-organism behavior	25	0.2
Biological Process		GO:0019098 reproductive behavior	14	0.1
Biological Process		GO:0030537 larval behavior	5	0
Biological Process		GO:0007626 locomotory behavior	52	0.4
Biological Process		GO:0030534 adult behavior	18	0.1
Biological Process		GO:0007611 learning or memory	36	0.3
Biological Process		GO:0007635 chemosensory behavior	8	0.1
Biological Process		GO:0007631 feeding behavior	19	0.2
Biological Process		GO:0048520 positive regulation of behavior	2	0
Biological Process		GO:0007632 visual behavior	11	0.1
Biological Process		GO:0007622 rhythmic behavior	12	0.1
Biological Process		GO:0002209 behavioral defense response	14	0.1
Biological Process		GO:0040040 thermosensory behavior	7	0.1
Biological Process		GO:0007625 grooming behavior	2	0
Biological Process		GO:0035640 exploration behavior	1	0
Biological Process	GO:0051704 multi-organism process		1016	8
Biological Process		GO:0051707 response to other organism	267	2.1
Biological Process		GO:0044419 interspecies interaction between organisms	169	1.3
Biological Process		GO:0043900 regulation of multi-organism process	198	1.6
Biological Process		GO:0044706 multi-multicellular organism process	81	0.6
Biological Process		GO:0044703 multi-organism reproductive process	422	3.3
Biological Process		GO:0051705 multi-organism behavior	25	0.2
Biological Process		GO:0051703 intraspecies interaction between organisms	193	1.5
Biological Process		GO:0044764 multi-organism cellular process	111	0.9
Biological Process		GO:0043902 positive regulation of multi-organism process	73	0.6
Biological Process		GO:0043901 negative regulation of multi-organism process	44	0.3
Biological Process		GO:0098630 aggregation of unicellular organisms	50	0.4
Biological Process		GO:1902579 multi-organism localization	8	0.1
Biological Process		GO:0044111 development involved in symbiotic interaction	2	0
Biological Process		GO:0044110 growth involved in symbiotic interaction	2	0
Biological Process		GO:0044406 adhesion of symbiont to host	4	0
Biological Process	GO:0022414 reproductive process		876	6.9
Biological Process		GO:0003006 developmental process involved in reproduction	506	4
Biological Process		GO:0048609 multicellular organismal reproductive process	325	2.6
Biological Process		GO:0044703 multi-organism reproductive process	422	3.3
Biological Process		GO:0022412 cellular process involved in reproduction in multicellular organism	176	1.4
Biological Process		GO:1903046 meiotic cell cycle process	121	1
Biological Process		GO:0051321 meiotic cell cycle	244	1.9
Biological Process		GO:2000241 regulation of reproductive process	149	1.2
Biological Process		GO:2000243 positive regulation of reproductive process	62	0.5
Biological Process		GO:0007316 pole plasm RNA localization	5	0
Biological Process		GO:0048573 photoperiodism, flowering	24	0.2
Biological Process		GO:0009846 pollen germination	25	0.2
Biological Process		GO:0009856 pollination	48	0.4
Biological Process		GO:0022413 reproductive process in single-celled organism	21	0.2
Biological Process		GO:0007117 budding cell bud growth	5	0
Biological Process		GO:0009875 pollen-pistil interaction	1	0
Biological Process		GO:0048544 recognition of pollen	1	0
Biological Process		GO:2000242 negative regulation of reproductive process	58	0.5
Biological Process		GO:0022602 ovulation cycle process	3	0
Biological Process		GO:0090220 chromosome localization to nuclear envelope involved in homologous chromosome segregation	1	0
Biological Process		GO:0060710 chorio-allantoic fusion	7	0.1
Biological Process		GO:0036093 germ cell proliferation	8	0.1
Biological Process		GO:0009566 fertilization	38	0.3
Biological Process		GO:0010588 cotyledon vascular tissue pattern formation	2	0
Biological Process		GO:0007340 acrosome reaction	6	0
Biological Process		GO:0030720 oocyte localization involved in germarium-derived egg chamber formation	1	0
Biological Process		GO:0007566 embryo implantation	12	0.1
Biological Process		GO:0048134 germ-line cyst formation	6	0
Biological Process		GO:0007534 gene conversion at mating-type locus	1	0
Biological Process		GO:0031292 gene conversion at mating-type locus, DNA double-strand break processing	1	0
Biological Process		GO:0007300 ovarian nurse cell to oocyte transport	2	0
Biological Process		GO:0035036 sperm-egg recognition	3	0
Biological Process		GO:0051663 oocyte nucleus localization involved in oocyte dorsal/ventral axis specification	1	0
Biological Process		GO:0060471 cortical granule exocytosis	5	0
Biological Process		GO:0007343 egg activation	5	0
Biological Process		GO:0060468 prevention of polyspermy	5	0
Biological Process		GO:0000742 karyogamy involved in conjugation with cellular fusion	2	0
Biological Process		GO:0010183 pollen tube guidance	3	0
Biological Process	GO:0000003 reproduction		896	7.1
Biological Process		GO:0022414 reproductive process	876	6.9
Biological Process		GO:0032504 multicellular organism reproduction	325	2.6
Biological Process		GO:0019953 sexual reproduction	394	3.1
Biological Process		GO:0019954 asexual reproduction	28	0.2
Biological Process		GO:0032505 reproduction of a single-celled organism	27	0.2
Biological Process	GO:0040011 locomotion		505	4
Biological Process		GO:0040012 regulation of locomotion	175	1.4
Biological Process		GO:0048870 cell motility	361	2.9
Biological Process		GO:0040013 negative regulation of locomotion	36	0.3
Biological Process		GO:0040017 positive regulation of locomotion	70	0.6
Biological Process		GO:0051821 dissemination or transmission of organism from other organism involved in symbiotic interaction	1	0
Biological Process		GO:0052192 movement in environment of other organism involved in symbiotic interaction	13	0.1
Biological Process		GO:0042330 taxis	226	1.8
Biological Process		GO:0031987 locomotion involved in locomotory behavior	2	0
Biological Process	GO:0048511 rhythmic process		128	1
Biological Process		GO:0007623 circadian rhythm	86	0.7
Biological Process		GO:0007622 rhythmic behavior	12	0.1
Biological Process		GO:0022602 ovulation cycle process	3	0
Biological Process		GO:0042698 ovulation cycle	4	0
Biological Process	GO:0040007 growth		391	3.1
Biological Process		GO:0040008 regulation of growth	164	1.3
Biological Process		GO:0016049 cell growth	198	1.6
Biological Process		GO:0045927 positive regulation of growth	66	0.5
Biological Process		GO:0048589 developmental growth	222	1.8
Biological Process		GO:0045926 negative regulation of growth	43	0.3
Biological Process		GO:0030447 filamentous growth	22	0.2
Biological Process		GO:0007117 budding cell bud growth	5	0
Biological Process		GO:0044110 growth involved in symbiotic interaction	2	0
Biological Process	GO:1901205 obsolete negative regulation of adrenergic receptor signaling pathway involved in heart process		9	0.1
Biological Process	GO:0008283 cell proliferation		320	2.5
Biological Process		GO:0061351 neural precursor cell proliferation	35	0.3
Biological Process		GO:0042127 regulation of cell proliferation	201	1.6
Biological Process		GO:0035172 hemocyte proliferation	2	0
Biological Process		GO:0008285 negative regulation of cell proliferation	86	0.7
Biological Process		GO:0014009 glial cell proliferation	3	0
Biological Process		GO:0008284 positive regulation of cell proliferation	89	0.7
Biological Process		GO:0050673 epithelial cell proliferation	40	0.3
Biological Process		GO:0001833 inner cell mass cell proliferation	2	0
Biological Process		GO:0001834 trophectodermal cell proliferation	1	0
Biological Process		GO:0070661 leukocyte proliferation	15	0.1
Biological Process		GO:0036093 germ cell proliferation	8	0.1
Biological Process		GO:0051450 myoblast proliferation	1	0
Biological Process		GO:0072089 stem cell proliferation	29	0.2
Biological Process		GO:0033002 muscle cell proliferation	11	0.1
Biological Process		GO:0048134 germ-line cyst formation	6	0
Biological Process		GO:0048144 fibroblast proliferation	6	0
Biological Process		GO:0033687 osteoblast proliferation	4	0
Biological Process	GO:0031658 obsolete negative regulation of cyclin-dependent protein serine/threonine kinase activity involved in G1/S transition of mitotic cell cycle		2	0
Biological Process	GO:0098743 cell aggregation		50	0.4
Biological Process		GO:0098630 aggregation of unicellular organisms	50	0.4
Biological Process	GO:0009758 carbohydrate utilization		4	0
Biological Process		GO:0043610 regulation of carbohydrate utilization	4	0
Biological Process	GO:0043473 pigmentation		77	0.6
Biological Process		GO:0048066 developmental pigmentation	35	0.3
Biological Process		GO:0043474 pigment metabolic process involved in pigmentation	1	0
Biological Process		GO:0033060 ocellus pigmentation	1	0
Biological Process		GO:0033059 cellular pigmentation	73	0.6
Biological Process		GO:0043476 pigment accumulation	28	0.2
Biological Process	GO:0001906 cell killing		10	0.1
Biological Process		GO:0001909 leukocyte mediated cytotoxicity	8	0.1
Biological Process		GO:0031640 killing of cells of other organism	2	0
Biological Process		GO:0097278 complement-dependent cytotoxicity	2	0
Biological Process	GO:0022610 biological adhesion		147	1.2
Biological Process		GO:0007155 cell adhesion	143	1.1
Biological Process		GO:0044406 adhesion of symbiont to host	4	0
Biological Process	GO:0042991 obsolete transcription factor import into nucleus		3	0
Biological Process	GO:0042992 obsolete negative regulation of transcription factor import into nucleus		1	0
Biological Process	GO:0042993 obsolete positive regulation of transcription factor import into nucleus		1	0
Biological Process	GO:0098754 detoxification		3	0
Biological Process		GO:0061687 detoxification of inorganic compound	1	0
Biological Process		GO:1990748 cellular detoxification	2	0
Biological Process	GO:0000059 obsolete protein import into nucleus, docking		12	0.1
Biological Process	GO:1901619 obsolete tRNA methylation in response to nitrogen starvation		1	0
Biological Process	GO:2000687 obsolete negative regulation of rubidium ion transmembrane transporter activity		3	0
Biological Process	GO:0030828 obsolete positive regulation of cGMP biosynthetic process		3	0
Biological Process	GO:0030819 obsolete positive regulation of cAMP biosynthetic process		11	0.1
Biological Process	GO:0030818 obsolete negative regulation of cAMP biosynthetic process		1	0
Biological Process	GO:0000189 obsolete MAPK import into nucleus		2	0
Biological Process	GO:0030814 obsolete regulation of cAMP metabolic process		2	0
Biological Process	GO:0051439 obsolete regulation of ubiquitin-protein ligase activity involved in mitotic cell cycle		8	0.1
Biological Process	GO:0051437 obsolete positive regulation of ubiquitin-protein ligase activity involved in regulation of mitotic cell cycle transition		8	0.1
Biological Process	GO:0051436 obsolete negative regulation of ubiquitin-protein ligase activity involved in mitotic cell cycle		7	0.1
Biological Process	GO:0046022 obsolete positive regulation of transcription from RNA polymerase II promoter during mitotic cell cycle		1	0
Biological Process	GO:0046909 obsolete intermembrane transport		2	0
Biological Process	GO:0050983 obsolete deoxyhypusine biosynthetic process from spermidine		2	0
Biological Process	GO:0071167 obsolete ribonucleoprotein complex import into nucleus		1	0
Total:	47 level-2 subcategories	384 level-3 subcategories

## Sheet: summary
Summary
		Total
Annotated Genes		12652
GO Terms	Biological	9200
	Cellular	9864
	Function	10888
	Total	29952
