# Supplementary material for: The transcriptome of the rumen ciliate Entodinium caudatum reveals some of its metabolic features
Source: BMC Genomics. 2019 Dec 21;20:1008. doi: 10.1186/s12864-019-6382-x (PMC6925433; doi:10.1186/s12864-019-6382-x)
Supplement: Supplementary file 4 — Additional file 4: Table S4. Predicted metabolic pathways of E. caudatum based on KEGG. [file 12864_2019_6382_MOESM4_ESM.xlsx]

## Sheet: TabS5
Suppl Table S4. Predicted metabolic pathways of E. caudatum based on KEGG
L-1 class	Level-2 class	Level-3 class	Number of KOs	Number of transcripts
Metabolism			279	704
	Carbohydrate metabolism		74	282
		Glycolysis / Gluconeogenesis	11	23
		Citrate cycle (TCA cycle)	2	2
		Pentose phosphate pathway	4	4
		Pentose and glucuronate interconversions	5	26
		Fructose and mannose metabolism	8	28
		Galactose metabolism	11	51
		Ascorbate and aldarate metabolism	4	10
		Starch and sucrose metabolism	15	78
		Amino sugar and nucleotide sugar metabolism	19	46
		Pyruvate metabolism	10	29
		Glyoxylate and dicarboxylate metabolism	1	1
		Propanoate metabolism	3	6
		Butanoate metabolism	4	12
		Inositol phosphate metabolism	18	86
	Energy metabolism		32	62
		Oxidative phosphorylation	12	33
		Carbon fixation in photosynthetic organisms	5	6
		Carbon fixation pathways in prokaryotes	4	5
		Methane metabolism	7	11
		Nitrogen metabolism	3	5
		Sulfur metabolism	4	6
	Lipid metabolism		42	147
		Fatty acid biosynthesis	3	18
		Fatty acid elongation	4	14
		Fatty acid degradation	4	21
		Synthesis and degradation of ketone bodies	1	1
		Steroid biosynthesis	1	6
		Primary bile acid biosynthesis	1	1
		Steroid hormone biosynthesis	2	2
		Glycerolipid metabolism	12	45
		Glycerophospholipid metabolism	14	43
		Ether lipid metabolism	5	30
		Sphingolipid metabolism	4	8
		Arachidonic acid metabolism	4	17
		alpha-Linolenic acid metabolism	1	1
		Biosynthesis of unsaturated fatty acids	2	2
	Nucleotide metabolism		35	108
		Purine metabolism	25	87
		Pyrimidine metabolism	18	51
	Amino acid metabolism		40	77
		Alanine, aspartate and glutamate metabolism	6	10
		Glycine, serine and threonine metabolism	5	11
		Cysteine and methionine metabolism	13	23
		Valine, leucine and isoleucine degradation	4	12
		Valine, leucine and isoleucine biosynthesis	1	3
		Lysine biosynthesis	3	4
		Lysine degradation	7	18
		Arginine biosynthesis	6	8
		Arginine and proline metabolism	5	10
		Histidine metabolism	3	14
		Tyrosine metabolism	2	2
		Phenylalanine metabolism	2	2
		Tryptophan metabolism	3	11
		Phenylalanine, tyrosine and tryptophan biosynthesis	2	2
	Metabolism of other amino acids		26	56
		beta-Alanine metabolism	3	11
		Taurine and hypotaurine metabolism	1	1
		Phosphonate and phosphinate metabolism	4	6
		Selenocompound metabolism	4	5
		Cyanoamino acid metabolism	4	20
		D-Glutamine and D-glutamate metabolism	2	2
		D-Alanine metabolism	2	2
		Glutathione metabolism	6	9
	Glycan biosynthesis and metabolism		30	52
		N-Glycan biosynthesis	13	19
		Various types of N-glycan biosynthesis	8	8
		Glycosaminoglycan degradation	3	11
		Glycosylphosphatidylinositol (GPI)-anchor biosynthesis	5	8
		Glycosphingolipid biosynthesis - globo and isoglobo series	1	2
		Lipopolysaccharide biosynthesis	2	2
		Peptidoglycan biosynthesis	5	6
		Other glycan degradation	1	4
	Metabolism of cofactors and vitamins		30	118
		Thiamine metabolism	6	20
		Riboflavin metabolism	4	24
		Vitamin B6 metabolism	2	4
		Nicotinate and nicotinamide metabolism	6	33
		Pantothenate and CoA biosynthesis	2	2
		Biotin metabolism	1	5
		Lipoic acid metabolism	1	1
		Folate biosynthesis	5	25
		One carbon pool by folate	3	3
		Retinol metabolism	1	3
		Porphyrin and chlorophyll metabolism	1	2
	Metabolism of terpenoids and polyketides		12	18
		Terpenoid backbone biosynthesis	10	11
		Insect hormone biosynthesis	1	6
		Limonene and pinene degradation	1	6
		Polyketide sugar unit biosynthesis	1	1
	Biosynthesis of other secondary metabolites		12	34
		Phenylpropanoid biosynthesis	2	16
		Flavone and flavonol biosynthesis	1	2
		Isoquinoline alkaloid biosynthesis	2	2
		Tropane, piperidine and pyridine alkaloid biosynthesis	3	3
		Streptomycin biosynthesis	5	8
		Neomycin, kanamycin and gentamicin biosynthesis	1	3
		Novobiocin biosynthesis	1	1
		Prodigiosin biosynthesis	1	5
	Xenobiotics biodegradation and metabolism		13	37
		Aminobenzoate degradation	1	4
		Chloroalkane and chloroalkene degradation	1	6
		Caprolactam degradation	2	6
		Metabolism of xenobiotics by cytochrome P450	2	4
		Drug metabolism - cytochrome P450	1	3
		Drug metabolism - other enzymes	8	21
Genetic Information Processing			381	931
	Transcription		72	136
		RNA polymerase	13	21
		Basal transcription factors	6	17
		Spliceosome	53	98
	Translation		140	281
		Ribosome	49	71
		Aminoacyl-tRNA biosynthesis	13	19
		RNA transport	36	83
		mRNA surveillance pathway	18	82
		Ribosome biogenesis in eukaryotes	33	57
	Folding, sorting and degradation		141	461
		Protein export	15	22
		Protein processing in endoplasmic reticulum	45	186
		SNARE interactions in vesicular transport	6	22
		Ubiquitin mediated proteolysis	38	195
		Sulfur relay system	4	4
		Proteasome	23	29
		RNA degradation	24	80
	Replication and repair		45	113
		DNA replication	18	44
		Base excision repair	8	21
		Nucleotide excision repair	14	33
		Mismatch repair	13	41
		Homologous recombination	8	17
		Non-homologous end-joining	4	19
		Fanconi anemia pathway	12	24
Environmental Information Processing			148	1143
	Membrane transport		7	74
		ABC transporters	5	72
		Bacterial secretion system	2	2
	Signal transduction		142	1092
		Two-component system	4	17
		Ras signaling pathway	14	188
		Rap1 signaling pathway	7	63
		MAPK signaling pathway	20	133
		MAPK signaling pathway - fly	10	55
		MAPK signaling pathway - plant	4	40
		MAPK signaling pathway - yeast	11	111
		ErbB signaling pathway	9	50
		Wnt signaling pathway	13	122
		Notch signaling pathway	4	9
		Hedgehog signaling pathway	6	86
		Hedgehog signaling pathway - fly	8	138
		TGF-beta signaling pathway	7	48
		Hippo signaling pathway	9	65
		Hippo signaling pathway - fly	7	45
		Hippo signaling pathway - multiple species	3	71
		VEGF signaling pathway	6	31
		Apelin signaling pathway	17	206
		Jak-STAT signaling pathway	4	20
		NF-kappa B signaling pathway	5	15
		TNF signaling pathway	7	28
		HIF-1 signaling pathway	10	39
		FoxO signaling pathway	16	175
		Calcium signaling pathway	12	151
		Phosphatidylinositol signaling system	21	142
		Phospholipase D signaling pathway	11	69
		Sphingolipid signaling pathway	16	127
		cAMP signaling pathway	14	170
		cGMP-PKG signaling pathway	13	110
		PI3K-Akt signaling pathway	21	206
		AMPK signaling pathway	20	257
		mTOR signaling pathway	29	154
Cellular Processes			226	1166
	Transport and catabolism		141	805
		Endocytosis	43	323
		Phagosome	23	117
		Lysosome	30	138
		Peroxisome	3	12
		Autophagy - animal	31	280
		Autophagy - yeast	36	212
		Autophagy - other	13	53
		Mitophagy - animal	8	73
		Mitophagy - yeast	8	47
	Cell growth and death		97	511
		Cell cycle	30	128
		Cell cycle - yeast	33	115
		Meiosis - yeast	23	148
		Oocyte meiosis	28	238
		Apoptosis	16	92
		Apoptosis - fly	11	40
		Apoptosis - multiple species	1	2
		Ferroptosis	5	15
		Necroptosis	14	40
		p53 signaling pathway	5	20
		Cellular senescence	23	161
	Cellular community - eukaryotes		30	292
		Focal adhesion	11	77
		Adherens junction	4	17
		Tight junction	13	163
		Gap junction	8	110
		Signaling pathways regulating pluripotency of stem cells	6	43
	Cellular community - prokaryotes		6	17
		Quorum sensing	3	12
		Biofilm formation - Pseudomonas aeruginosa	1	1
		Biofilm formation - Escherichia coli	2	4
	Cell motility		13	59
		Flagellar assembly	1	1
		Regulation of actin cytoskeleton	12	58
Organismal Systems			178	1274
	Immune system		59	375
		Platelet activation	10	133
		Toll-like receptor signaling pathway	4	20
		Toll and Imd signaling pathway	5	29
		NOD-like receptor signaling pathway	15	74
		RIG-I-like receptor signaling pathway	5	10
		Cytosolic DNA-sensing pathway	6	10
		C-type lectin receptor signaling pathway	9	77
		Natural killer cell mediated cytotoxicity	6	26
		Antigen processing and presentation	7	52
		T cell receptor signaling pathway	9	52
		Th1 and Th2 cell differentiation	4	8
		Th17 cell differentiation	4	11
		IL-17 signaling pathway	7	33
		B cell receptor signaling pathway	8	47
		Fc epsilon RI signaling pathway	6	35
		Fc gamma R-mediated phagocytosis	10	47
		Leukocyte transendothelial migration	2	9
		Chemokine signaling pathway	7	105
	Endocrine system		67	512
		Insulin secretion	5	71
		Insulin signaling pathway	19	242
		Glucagon signaling pathway	16	189
		Regulation of lipolysis in adipocytes	7	100
		Adipocytokine signaling pathway	8	77
		PPAR signaling pathway	4	32
		GnRH signaling pathway	10	142
		Ovarian steroidogenesis	1	61
		Estrogen signaling pathway	11	161
		Progesterone-mediated oocyte maturation	15	134
		Prolactin signaling pathway	6	44
		Oxytocin signaling pathway	18	226
		Relaxin signaling pathway	6	91
		Thyroid hormone synthesis	6	83
		Thyroid hormone signaling pathway	13	126
		Parathyroid hormone synthesis, secretion and action	7	102
		Melanogenesis	6	122
		Renin secretion	8	133
		Renin-angiotensin system	1	7
		Aldosterone synthesis and secretion	10	148
		Cortisol synthesis and secretion	4	76
	Circulatory system		17	198
		Cardiac muscle contraction	2	3
		Adrenergic signaling in cardiomyocytes	13	165
		Vascular smooth muscle contraction	9	150
	Digestive system		25	346
		Salivary secretion	7	136
		Gastric acid secretion	7	111
		Pancreatic secretion	6	130
		Bile secretion	5	86
		Carbohydrate digestion and absorption	5	46
		Protein digestion and absorption	3	4
		Fat digestion and absorption	2	3
		Cholesterol metabolism	1	6
		Vitamin digestion and absorption	2	25
		Mineral absorption	1	2
	Excretory system		31	271
		Vasopressin-regulated water reabsorption	12	208
		Aldosterone-regulated sodium reabsorption	5	28
		Endocrine and other factor-regulated calcium reabsorption	7	152
		Proximal tubule bicarbonate reclamation	2	3
		Collecting duct acid secretion	9	29
	Nervous system		49	320
		Glutamatergic synapse	10	102
		GABAergic synapse	6	70
		Cholinergic synapse	9	105
		Dopaminergic synapse	15	188
		Serotonergic synapse	6	90
		Long-term potentiation	11	145
		Long-term depression	7	60
		Retrograde endocannabinoid signaling	7	82
		Synaptic vesicle cycle	19	47
		Neurotrophin signaling pathway	11	93
	Sensory system		9	154
		Phototransduction	1	32
		Phototransduction - fly	4	43
		Olfactory transduction	4	112
		Taste transduction	2	67
		Inflammatory mediator regulation of TRP channels	7	134
	Development		14	72
		Dorso-ventral axis formation	5	35
		Axon guidance	9	43
		Osteoclast differentiation	6	22
	Aging		25	231
		Longevity regulating pathway	13	157
		Longevity regulating pathway - worm	13	66
		Longevity regulating pathway - multiple species	14	169
	Environmental adaptation		37	462
		Circadian rhythm	6	79
		Circadian entrainment	9	136
		Circadian rhythm - fly	1	14
		Circadian rhythm - plant	3	14
		Thermogenesis	21	177
		Plant-pathogen interaction	3	207
Human Diseases			234	1436
	Cancers: Overview		72	428
		Pathways in cancer	32	219
		Central carbon metabolism in cancer	9	52
		Choline metabolism in cancer	16	76
		Transcriptional misregulation in cancer	2	13
		MicroRNAs in cancer	10	82
		Proteoglycans in cancer	16	139
		Chemical carcinogenesis	1	3
		Viral carcinogenesis	24	151
	Cancers: Specific types		40	192
		Colorectal cancer	13	62
		Pancreatic cancer	10	40
		Hepatocellular carcinoma	20	80
		Gastric cancer	13	76
		Glioma	12	110
		Thyroid cancer	3	15
		Acute myeloid leukemia	7	35
		Chronic myeloid leukemia	7	34
		Basal cell carcinoma	2	15
		Melanoma	7	47
		Renal cell carcinoma	7	33
		Bladder cancer	3	17
		Prostate cancer	10	71
		Endometrial cancer	10	66
		Breast cancer	12	69
		Small cell lung cancer	11	42
		Non-small cell lung cancer	10	42
	Immune diseases		19	70
		Systemic lupus erythematosus	6	33
		Rheumatoid arthritis	11	32
		Primary immunodeficiency	2	5
	Neurodegenerative diseases		34	251
		Alzheimer disease	10	76
		Parkinson disease	4	107
		Amyotrophic lateral sclerosis (ALS)	2	3
		Huntington disease	18	67
		Prion diseases	5	74
	Substance dependence		18	170
		Cocaine addiction	1	61
		Amphetamine addiction	7	117
		Morphine addiction	2	62
		Alcoholism	12	103
	Cardiovascular diseases		11	164
		Fluid shear stress and atherosclerosis	8	93
		Hypertrophic cardiomyopathy (HCM)	4	52
		Arrhythmogenic right ventricular cardiomyopathy (ARVC)	2	3
		Dilated cardiomyopathy (DCM)	3	64
		Viral myocarditis	1	2
	Endocrine and metabolic diseases		31	263
		Type II diabetes mellitus	5	17
		Non-alcoholic fatty liver disease (NAFLD)	8	83
		Insulin resistance	14	134
		AGE-RAGE signaling pathway in diabetic complications	5	33
		Cushing syndrome	12	121
	Infectious diseases: Bacterial		51	495
		Vibrio cholerae infection	18	108
		Epithelial cell signaling in Helicobacter pylori infection	11	32
		Pathogenic Escherichia coli infection	4	5
		Salmonella infection	9	37
		Shigellosis	6	15
		Pertussis	2	36
		Legionellosis	9	241
		Tuberculosis	18	148
		Bacterial invasion of epithelial cells	4	11
	Infectious diseases: Viral		107	484
		Human T-cell leukemia virus 1 infection	25	146
		Human immunodeficiency virus 1 infection	28	141
		Measles	9	76
		Influenza A	15	82
		Hepatitis B	9	53
		Hepatitis C	15	90
		Herpes simplex infection	16	96
		Human cytomegalovirus infection	17	164
		Kaposi sarcoma-associated herpesvirus infection	17	116
		Epstein-Barr virus infection	22	40
		Human papillomavirus infection	36	223
	Infectious diseases: Parasitic		13	380
		Amoebiasis	5	133
		Toxoplasmosis	5	210
		Leishmaniasis	2	27
		Chagas disease (American trypanosomiasis)	5	32
		African trypanosomiasis	1	23
	Drug resistance: Antimicrobial		3	10
		beta-Lactam resistance	1	8
		Vancomycin resistance	2	2
	Drug resistance: Antineoplastic		26	192
		EGFR tyrosine kinase inhibitor resistance	11	75
		Platinum drug resistance	9	40
		Antifolate resistance	7	31
		Endocrine resistance	10	100
Brite Hierarchies			1232	4755
	Protein families: metabolism		261	1518
		Protein kinases	72	808
		Protein phosphatases and associated proteins	68	322
		Peptidases	69	314
		Glycosyltransferases	15	20
		Lipopolysaccharide biosynthesis proteins	2	2
		Peptidoglycan biosynthesis and degradation proteins	6	7
		Lipid biosynthesis proteins	11	39
		Prenyltransferases	5	6
		Amino acid related enzymes	17	23
		Cytochrome P450	1	1
	Protein families: genetic information processing		962	3484
		Transcription factors	17	51
		Transcription machinery	48	137
		Messenger RNA biogenesis	83	303
		Spliceosome	79	179
		Ribosome	49	71
		Ribosome biogenesis	95	192
		Transfer RNA biogenesis	58	107
		Translation factors	34	62
		Chaperones and folding catalysts	42	180
		Membrane trafficking	193	1318
		Ubiquitin system	116	478
		Proteasome	31	61
		DNA replication proteins	42	118
		Chromosome and associated proteins	204	855
		DNA repair and recombination proteins	74	274
		Mitochondrial biogenesis	29	143
	Protein families: signaling and cellular processes		243	1502
		Transporters [BR:ko02000]	34	131
		Secretion system [BR:ko02044]	10	13
		Bacterial motility proteins [BR:ko02035]	1	1
		Cytoskeleton proteins [BR:ko04812]	72	294
		Exosome [BR:ko04147]	111	990
		Prokaryotic defense system [BR:ko02048]	1	1
		Pattern recognition receptors [BR:ko04054]	1	10
		Ion channels [BR:ko04040]	6	25
		GTP-binding proteins [BR:ko04031]	30	624
		CD molecules [BR:ko04090]	5	33
		Proteoglycans [BR:ko00535]	1	1
		Glycosaminoglycan binding proteins [BR:ko00536]	1	22
		Glycosylphosphatidylinositol (GPI)-anchored proteins [BR:ko00537]	3	28
		Lectins [BR:ko04091]	1	1
Not Included in Pathway or Brite			76	244
	Unclassified: metabolism		35	129
		Enzymes with EC numbers	33	124
		Amino acid metabolism	1	1
		Others	1	4
	Unclassified: genetic information processing		9	32
		Transcription	2	2
		Translation	4	27
		Protein processing	1	1
		Replication and repair	2	2
	Unclassified: signaling and cellular processes		14	45
		Transport	1	1
		Cell growth	1	1
		Cell motility	1	5
		Signaling proteins	3	4
		Structural proteins	6	32
		Others	1	1
		Unclassified viral proteins	1	1
	Poorly characterized		19	39
		General function prediction only	3	5
		Function unknown	16	34
