# Supplementary material for: The transcriptome of the rumen ciliate Entodinium caudatum reveals some of its metabolic features
Source: BMC Genomics. 2019 Dec 21;20:1008. doi: 10.1186/s12864-019-6382-x (PMC6925433; doi:10.1186/s12864-019-6382-x)
Supplement: Supplementary file 5 — Additional file 5: Table S5. The transcripts related to carbohydrate metabolism. [file 12864_2019_6382_MOESM5_ESM.xlsx]

## Sheet: Sheet1
Suppl Table S5. The transcripts related to carbohydrate metabolism
Classification	Carbohydrate	Contig ID	Length	Cazy family	SP*	GI number	NR annotation	Species	E value	Uniprot Description	GO$
											Cellular Component	CC GO term	Biological Process	BP GO term	Molecular Function	MF GO term
Degradation
	Starch	905_563	563	CBM20		gi|308808348	unnamed protein product, partial	Ostreococcus tauri	7.12994e-13	Glucoamylase	polysaccharide catabolic process	GO:0000272	glucan 1,4-alpha-glucosidase activity/starch binding	GO:0004339/GO:2001070
		3361_514	514	GH13		gi|916805079	hypothetical protein	Halonatronum saccharophilum	7.01017e-29	Alpha-amylase 2	carbohydrate metabolic process	GO:0005975	alpha-amylase activity	GO:0004556	cytoplasm	GO:0005737
		3362_855	855	GH13		gi|471936987	glycosidase	Thermoplasmatales archaeon SCGC AB-540-F20	1.82421e-27	Alpha-amylase 2	carbohydrate metabolic process	GO:0005975	alpha-amylase activity	GO:0004556	cytoplasm	GO:0005737
		8271_865	865	CBM20		gi|926798283	hypothetical protein MNEG_0408	Monoraphidium neglectum	7.60593e-12	Glucoamylase	polysaccharide catabolic process	GO:0000272	glucan 1,4-alpha-glucosidase activity/starch binding	GO:0004339/GO:2001070
		10080_299	299			gi|667482141	secreted protein	Thraustotheca clavata	6.24402e-37	Alpha-amylase	carbohydrate catabolic process	GO:0016052	alpha-amylase activity	GO:0004556
		10146_394	394		Y	gi|145553281	hypothetical protein	Paramecium tetraurelia strain d4-2	4.36083e-31	Alpha-amylase 2	carbohydrate catabolic process/fungal-type cell wall biogenesis	GO:0016052/GO:0009272	alpha-amylase activity	GO:0004556	anchored component of external side of plasma membrane /endoplasmic reticulum	GO:0031362/GO:0005783
		14384_627	627	CBM20		gi|926788753	hypothetical protein MNEG_4121, partial	Monoraphidium neglectum	1.41423e-11	Uncharacterized protein			starch binding	GO:2001070
		16259_2106	2106	GH13	Y	gi|218411097	amylase	Eudiplodinium maggii	0	Alpha-amylase	carbohydrate metabolic process	GO:0005975	alpha-amylase activity	GO:0004556
		16260_2074	2074	GH13	Y	gi|218411097	amylase	Eudiplodinium maggii	0	Alpha-amylase	carbohydrate metabolic process	GO:0005975	alpha-amylase activity	GO:0004556
		16261_2045	2045	GH13	Y	gi|218411097	amylase	Eudiplodinium maggii	0	Alpha-amylase	carbohydrate metabolic process	GO:0005975	alpha-amylase activity	GO:0004556
		16262_2013	2013	GH13	Y	gi|218411097	amylase	Eudiplodinium maggii	0	Alpha-amylase	carbohydrate metabolic process	GO:0005975	alpha-amylase activity	GO:0004556
		22366_599	599	GH13		gi|218411097	amylase	Eudiplodinium maggii	6.62027e-118	Alpha-amylase	carbohydrate metabolic process	GO:0005975	alpha-amylase activity /starch binding	GO:0004556/GO:2001070
		22443_205	205			gi|218411097	amylase	Eudiplodinium maggii	3.88263e-38	Alpha-amylase-related protein	carbohydrate metabolic process	GO:0005975	alpha-amylase activity	GO:0004556	extracellular region	GO:0005576
		23147_1535	1535	GH13	Y	gi|218411095	amylase	Eudiplodinium maggii	3.52765e-163	Amylase	carbohydrate metabolic process	GO:0005975	catalytic activity	GO:0003824
		26556_1204	1204	GH13		gi|218411095	amylase	Eudiplodinium maggii	1.08972e-98	Alpha-amylase 3	carbohydrate metabolic process	GO:0005975	alpha-amylase activity	GO:0004556	cytoplasm	GO:0005737
		26557_1583	1583	GH13	Y	gi|218411095	amylase	Eudiplodinium maggii	9.09411e-161	Amylase	carbohydrate metabolic process	GO:0005975	catalytic activity	GO:0003824
		26559_1538	1538	GH13	Y	gi|218411095	amylase	Eudiplodinium maggii	8.15867e-161	Amylase	carbohydrate metabolic process	GO:0005975	catalytic activity	GO:0003824
		26560_1249	1249	GH13		gi|218411095	amylase	Eudiplodinium maggii	5.73038e-97	Alpha-amylase 3	carbohydrate metabolic process	GO:0005975	alpha-amylase activity	GO:0004556	cytoplasm	GO:0005737
		26561_1249	1249	GH13		gi|218411095	amylase	Eudiplodinium maggii	3.12367e-100	Alpha-amylase 3	carbohydrate metabolic process	GO:0005975	alpha-amylase activity	GO:0004556	cytoplasm	GO:0005737
		32256_637	637	GH13		gi|653057676	alpha-amylase	Caloramator sp. ALD01	5.03144e-72	Alpha-1,4-glucan:maltose-1-phosphate maltosyltransferase 1	alpha-glucan biosynthetic process	GO:0030979	hydrolase activity, hydrolyzing O-glycosyl compounds/transferase activity, transferring hexosyl groups	GO:0004553/GO:0016758
		28442_1144	1144		Y	gi|524482186	alpha amylase catalytic domain protein	Prevotella sp. CAG:386	1.65214e-69	Alpha-amylase	carbohydrate metabolic process	GO:0005975	alpha-amylase activity	GO:0004556
		28680_1508	1508	GH13	Y	gi|403347780	Putative alpha-amylase	Oxytricha trifallax	3.78477e-128	Alpha-amylase 1	carbohydrate catabolic process	GO:0016052	alpha-amylase activity	GO:0004556	extracellular region	GO:0005576
		28766_5583	5583	GH13	Y	gi|218411097	amylase	Eudiplodinium maggii	4.82411e-117	Alpha-amylase-related protein	carbohydrate metabolic process	GO:0005975	alpha-amylase activity	GO:0004556	extracellular region	GO:0005576
		23456_743	743			gi|403347780	Putative alpha-amylase	Oxytricha trifallax	3.3277e-23	Alpha-amylase 1	carbohydrate catabolic process	GO:0016052	alpha-amylase activity	GO:0004556	extracellular region	GO:0005576
		17910_1632	1632	GH13	Y	gi|678333914	alpha catalytic domain containing protein	Stylonychia lemnae	7.40803e-145	Alpha-amylase	carbohydrate catabolic process	GO:0016052	alpha-amylase activity	GO:0004556
		17911_1637	1637	GH13	Y	gi|678333914	alpha catalytic domain containing protein	Stylonychia lemnae	3.96249e-145	Alpha-amylase	carbohydrate catabolic process	GO:0016052	alpha-amylase activity	GO:0004556
		17912_1511	1511	GH13		gi|678333914	alpha catalytic domain containing protein	Stylonychia lemnae	6.67494e-151	Alpha-amylase	carbohydrate catabolic process	GO:0016052	alpha-amylase activity	GO:0004556
		17913_1511	1511	GH13		gi|678333914	alpha catalytic domain containing protein	Stylonychia lemnae	1.03484e-158	Alpha-amylase	carbohydrate catabolic process	GO:0016052	alpha-amylase activity	GO:0004556
		17914_1526	1526	GH13		gi|678333914	alpha catalytic domain containing protein	Stylonychia lemnae	1.23714e-148	Alpha-amylase	carbohydrate catabolic process	GO:0016052	alpha-amylase activity	GO:0004556
		17915_1647	1647	GH13	Y	gi|678333914	alpha catalytic domain containing protein	Stylonychia lemnae	7.61677e-143	Alpha-amylase	carbohydrate catabolic process	GO:0016052	alpha-amylase activity	GO:0004556
		17916_1632	1632	GH13	Y	gi|678333914	alpha catalytic domain containing protein	Stylonychia lemnae	6.06869e-153	Alpha-amylase	carbohydrate catabolic process	GO:0016052	alpha-amylase activity	GO:0004556
		17917_1637	1637	GH13	Y	gi|678333914	alpha catalytic domain containing protein	Stylonychia lemnae	3.81927e-153	Alpha-amylase	carbohydrate catabolic process	GO:0016052	alpha-amylase activity	GO:0004556
		17918_1516	1516	GH13		gi|678333914	alpha catalytic domain containing protein	Stylonychia lemnae	9.37787e-151	Alpha-amylase	carbohydrate catabolic process	GO:0016052	alpha-amylase activity	GO:0004556
		17919_1516	1516	GH13		gi|678333914	alpha catalytic domain containing protein	Stylonychia lemnae	7.67361e-159	Alpha-amylase	carbohydrate catabolic process	GO:0016052	alpha-amylase activity	GO:0004556
		24363_1519	1519	GH13						Alpha-amylase	carbohydrate metabolic process/	GO:0005975	alpha-amylase activity	GO:0004556	extracellular region	GO:0005576
		26281_2718	2718	GH31	Y	gi|828229646	PREDICTED: lysosomal alpha-glucosidase-like, partial	Hydra vulgaris	1.55321e-98	Maltase-glucoamylase, intestinal	polysaccharide digestion/starch catabolic process	GO:0044245/GO:0005983	alpha-1,4-glucosidase activity/amylase activity/glucan 1,4-alpha-glucosidase activity/maltose alpha-glucosidase activity	GO:0004558/GO:0016160/GO:0004339/GO:0032450	extracellular exosome/plasma membrane	GO:0070062/GO:0005886
		26282_2701	2701	GH31	Y	gi|828229646	PREDICTED: lysosomal alpha-glucosidase-like, partial	Hydra vulgaris	6.18487e-105	Probable alpha-glucosidase Os06g0675700			alpha-1,4-glucosidase activity /maltose alpha-glucosidase activity	GO:0004558/GO:0032450
		26284_2374	2374	GH31		gi|570950413	hypothetical protein F441_09623	Phytophthora parasitica CJ01A1	1.52672e-100	Lysosomal alpha-glucosidase	glycogen catabolic process	GO:0005980	alpha-1,4-glucosidase activity/maltose alpha-glucosidase activity	GO:0004558/GO:0032450	extracellular exosome/lysosomal membrane	GO:0070062/GO:0005765
		26285_2041	2041	GH31		gi|524982529	PREDICTED: sucrase-isomaltase, intestinal-like	Ficedula albicollis	9.95197e-89	Lysosomal alpha-glucosidase	glycogen catabolic process	GO:0005980	alpha-1,4-glucosidase activity /maltose alpha-glucosidase activity	GO:0004558/GO:0032450	extracellular exosome /;lysosomal membrane	GO:0070062/GO:0005765
		26286_461	461			gi|403333933	Maltase-glucoamylase, intestinal	Oxytricha trifallax	4.77701e-27	Lysosomal alpha-glucosidase	glycogen catabolic process	GO:0005980	alpha-1,4-glucosidase activity;/maltose alpha-glucosidase activity	GO:0004558/GO:0032450	extracellular exosome/;lysosomal membrane	GO:0070062/GO:0005765
		26287_1144	1144		Y	gi|847129533	PREDICTED: sucrase-isomaltase, intestinal	Xenopus (Silurana) tropicalis	1.2393e-38	Lysosomal alpha-glucosidase	glycogen catabolic process	GO:0005980	alpha-1,4-glucosidase activity /maltose alpha-glucosidase activity	GO:0004558/GO:0032450	lysosomal membrane	GO:0005765
		26288_3527	3527	GH31		gi|678334493	UNKNOWN	Stylonychia lemnae	1.94595e-111	Probable alpha-glucosidase Os06g0675700			alpha-1,4-glucosidase activity;/maltose alpha-glucosidase activity	GO:0004558/GO:0032450
		26289_1644	1644	GH31		gi|828229646	PREDICTED: lysosomal alpha-glucosidase-like, partial	Hydra vulgaris	1.21165e-93	Probable alpha-glucosidase Os06g0675700			alpha-1,4-glucosidase activity/maltose alpha-glucosidase activity	GO:0004558/GO:0032450
		26351_772	772	GH13		gi|403356843	hypothetical protein OXYTRI_00330	Oxytricha trifallax	3.1522e-42	Alpha-amylase 1	carbohydrate catabolic process	GO:0016052	alpha-amylase activity	GO:0004556
		26558_1204	1204	GH13		gi|167540375	hypothetical protein	Entamoeba dispar SAW760	2.28907e-100	Alpha-amylase 3	carbohydrate metabolic process	GO:0005975	alpha-amylase activity	GO:0004556	cytoplasm	GO:0005737
		31001_704	704			gi|403332215	R1 protein, alpha-glucan water dikinase	Oxytricha trifallax	3.13259e-72	Alpha-glucan water dikinase, chloroplastic	carbohydrate metabolic process	GO:0005975	alpha-glucan, water dikinase activity	GO:0050521	chloroplast	GO:0009507
		35014_382	382			gi|325191519	unnamed protein product	Albugo laibachii Nc14	6.92499e-24	Neutral alpha-glucosidase C			alpha-1,4-glucosidase activity /maltose alpha-glucosidase activity	GO:0004558/GO:0032450
		39079_1216	1216	CBM45		gi|403332215	R1 protein, alpha-glucan water dikinase	Oxytricha trifallax	4.24084e-24	Alpha-glucan water dikinase 2	carbohydrate metabolic process	GO:0005975	alpha-glucan, water dikinase activity	GO:0050521	chloroplast envelope	GO:0009941
		41978_761	761			gi|678326740	r1 alpha-glucan water dikinase	Stylonychia lemnae	2.55973e-40	Alpha-glucan water dikinase, chloroplastic	carbohydrate metabolic process	GO:0005975	alpha-glucan, water dikinase activity	GO:0050521	chloroplast	GO:0009507
		39927_404	404	CBM20		gi|702598569	hypothetical protein	Kitasatospora phosalacinea	3.20517e-17	Glucoamylase	polysaccharide catabolic process	GO:0000272	glucan 1,4-alpha-glucosidase activity /starch binding	GO:0004339/GO:2001070
	Mannan and mannose	7752_455	455			gi|554947403	lysosomal alpha-mannosidase precursor	Trypanosoma rangeli SC58	2.56623e-08	Alpha-mannosidase	mannose metabolic process	GO:0006013	alpha-mannosidase activity	GO:0004559
		9799_652	652			gi|471227959	hypothetical protein IMG5_110930	Ichthyophthirius multifiliis	7.43091e-14	Lysosomal alpha-mannosidase	mannose metabolic process	GO:0006013	alpha-mannosidase activity	GO:0004559	lysosome	GO:0005764
		17843_1698	1698			gi|402594019	mannosyl oligosaccharide glucosidase	Wuchereria bancrofti	3.4974e-47	Mannosyl-oligosaccharide glucosidase GCS1	protein N-linked glycosylation	GO:0006487	alpha-1,4-glucosidase activity/mannosyl-oligosaccharide glucosidase activity	GO:0004558/GO:0004573	endoplasmic reticulum membrane	GO:0005789
		21512_662	662			gi|545364479	glycosyl hydrolase family 38 protein, partial	Coccomyxa subellipsoidea C-169	4.27024e-13	Lysosomal alpha-mannosidase	mannose metabolic process	GO:0006013	alpha-mannosidase activity	GO:0004559	lysosome	GO:0005764
		21513_983	983			gi|751453451	PREDICTED: lysosomal alpha-mannosidase isoform X2	Bactrocera cucurbitae	6.15779e-13	Lysosomal alpha-mannosidase	mannose metabolic process	GO:0006013	alpha-mannosidase activity (GO:0004559);carbohydrate binding (GO:0030246);zinc ion binding (GO:0008270);		lysosome (GO:0005764);
		22326_686	686	GH38	Y	gi|678323869	glycosyl hydrolases family 38 protein	Stylonychia lemnae	5.62483e-31	Lysosomal alpha-mannosidase	mannose metabolic process	GO:0006013	alpha-mannosidase activity	GO:0004559	lysosome	GO:0005764
		22797_719	719	CBM18		gi|873224775	unnamed protein product	Vitrella brassicaformis CCMP3155	9.0756e-42	Probable mannosyl-oligosaccharide glucosidase	fungal-type cell wall biogenesis/protein N-linked glycosylation	GO:0009272/GO:0006487	mannosyl-oligosaccharide glucosidase activity	GO:0004573	endoplasmic reticulum membrane	GO:0005789
		38398_554	554	GH38		gi|678306333	lysosomal alpha-mannosidase	Stylonychia lemnae	2.34572e-40	Lysosomal alpha-mannosidase	mannose metabolic process	GO:0006013	alpha-mannosidase activity	GO:0004559	lysosome	GO:0005764
	Glycogen	13455_1443	1443	GT35		gi|471232898	hypothetical protein IMG5_050490	Ichthyophthirius multifiliis	1.29789e-165	Glycogen phosphorylase 1	glycogen catabolic process	GO:0005980	glycogen phosphorylase activity	GO:0008184	cytoplasm	GO:0005737
		15089_1313	1313			gi|678333640	glucokinase	Stylonychia lemnae	4.16379e-53	Glucokinase	glycolytic process	GO:0006096	glucokinase activity	GO:0004340	cytoplasm	GO:0005737
		16405_448	448			gi|678324549	glycogen phosphorylase	Stylonychia lemnae	4.53061e-58	Glycogen phosphorylase 1	glycogen catabolic process	GO:0005980	glycogen phosphorylase activity	GO:0008184	cytoplasm/intracellular	GO:0005737/GO:0005622
		16406_510	510			gi|678324549	glycogen phosphorylase	Stylonychia lemnae	3.82776e-57	Glycogen phosphorylase 2	glycogen catabolic process	GO:0005980	glycogen phosphorylase activity	GO:0008184	cytoplasm/ intracellular	GO:0005737/GO:0005622
	Other Glucan	2960_1084	1084	GH16		gi|747155029	A Chain A, Crystal Structure Of The Catalytic Domain Of The Modular Laminarinase Zglamc Mutant E142s		3.53751e-33	Glucan endo-1,3-beta-glucosidase A1	carbohydrate metabolic process	GO:0005975	glucan endo-1,3-beta-D-glucosidase activity	GO:0042973	extracellular region	GO:0005576
		2961_387	387	GH16	Y	gi|524266769	glycosyl hydrolase family 16	Eubacterium sp. CAG:156	5.35296e-27	Beta-glucanase	carbohydrate metabolic process	GO:0005975	licheninase activity	GO:0042972
		3207_700	700	GH3		gi|225207602	glycosyl hydrolase family 3 N-terminal domain protein	Coprococcus comes ATCC 27758	2.7406e-70	Beta-glucosidase A	cellulose catabolic process	GO:0030245	beta-glucosidase activity	GO:0008422
		6412_717	717			gi|157111898	AAEL015337-PA	Aedes aegypti	3.01749e-19	Neutral alpha-glucosidase AB	N-glycan processing	GO:0006491	glucan 1,3-alpha-glucosidase activity	GO:0033919	endoplasmic reticulum/Golgi apparatus	GO:0005783/GO:0005794
		6884_862	862	GH13		gi|655521651	hypothetical protein	Prevotella sp. P6B4	9.42403e-80	1,4-alpha-glucan branching enzyme	carbohydrate metabolic process	GO:0005975	catalytic activity	GO:0003824
		9625_480	480	CBM13		gi|496396021	putative glucan endo-1,3-beta-D-glucosidase	Treponema sp. JC4	3.01898e-07	Putative glucan endo-1,3-beta-D-glucosidase
		10880_2262	2262	GH3		gi|651424018	hypothetical protein	Butyrivibrio sp. VCD2006	0	Beta-glucosidase A	cellulose catabolic process	GO:0030245	beta-glucosidase activity	GO:0008422
		14849_1574	1574	GH31		gi|470238346	alpha-glucosidase	Dictyostelium fasciculatum	5.26976e-73	Alpha-glucosidase			alpha-1,4-glucosidase activity /maltose alpha-glucosidase activity	GO:0004558/GO:0032450
		14850_1218	1218	GH31		gi|470238346	alpha-glucosidase	Dictyostelium fasciculatum	8.70647e-63	Probable alpha-glucosidase Os06g0675700			alpha-1,4-glucosidase activity /maltose alpha-glucosidase activity	GO:0004558/GO:0032450
		15663_1012	1012	GH31		gi|13365901	hypothetical protein	Macaca fascicularis	2.06991e-95	Neutral alpha-glucosidase C	carbohydrate metabolic process	GO:0005975	hydrolyzing O-glycosyl compounds	GO:0004553
		16520_635	635	GH31		gi|514820993	PREDICTED: probable glucan 1,3-alpha-glucosidase	Setaria italica	5.70379e-48	Neutral alpha-glucosidase AB	N-glycan processing	GO:0006491	carbohydrate binding /glucan 1,3-alpha-glucosidase activity/;glucosidase activity	GO:0030246/GO:0033919/GO:0015926	endoplasmic reticulum/extracellular exosome/glucosidase II complex/Golgi apparatus	GO:0005783/GO:0005794/GO:0070062/GO:0017177/GO:0005794
		18183_465	465	GH3		gi|372325912	putative cellulase	Neocallimastix patriciarum	5.7565e-45	Probable beta-glucosidase L	cellulose catabolic process	GO:0030245	beta-glucosidase activity	GO:0008422	extracellular region	GO:0005576
		18184_521	521	GH3		gi|372325912	putative cellulase	Neocallimastix patriciarum	7.70797e-50	Probable beta-glucosidase L	cellulose catabolic process	GO:0030245	beta-glucosidase activity	GO:0008422	extracellular region	GO:0005576
		18185_1164	1164	GH3		gi|372325912	putative cellulase	Neocallimastix patriciarum	1.55621e-108	Probable beta-glucosidase L	cellulose catabolic process	GO:0030245	beta-glucosidase activity	GO:0008422	extracellular region	GO:0005576
		18187_956	956			gi|385202643	beta-glucosidase	Neocallimastix patriciarum	4.51403e-92	Probable beta-glucosidase L	cellulose catabolic process	GO:0030245	beta-glucosidase activity	GO:0008422	extracellular region	GO:0005576
		22439_891	891	GH16	Y	gi|524359682	glycoside hydrolase family 16	Eubacterium sp. CAG:192	3.68779e-92	Beta-glucanase	carbohydrate metabolic process	GO:0005975	licheninase activity	GO:0042972
		25735_2162	2162	CBM45		gi|403332215	R1 protein, alpha-glucan water dikinase	Oxytricha trifallax	6.41131e-141	Alpha-glucan water dikinase 2	carbohydrate metabolic process	GO:0005975	alpha-glucan, water dikinase activity	GO:0050521	chloroplast envelope	GO:0009941
		27909_2939	2939	CBM35|GH3		gi|524812778	beta-glucosidase	Firmicutes bacterium CAG:95	3.1861e-151	Beta-glucosidase A	cellulose catabolic process	GO:0030245	beta-glucosidase activity	GO:0008422
		28088_2433	2433	GH3		gi|385202643	beta-glucosidase	Neocallimastix patriciarum	0	Probable beta-glucosidase L	cellulose catabolic process	GO:0030245	beta-glucosidase activity	GO:0008422	extracellular region	GO:0005576
		28089_3849	3849	GH3		gi|385202643	beta-glucosidase	Neocallimastix patriciarum	0	Probable beta-glucosidase L	cellulose catabolic process	GO:0030245	beta-glucosidase activity	GO:0008422	extracellular region	GO:0005576
		28090_3455	3455	GH3		gi|372325912	putative cellulase	Neocallimastix patriciarum	3.33486e-112	Proliferating cell nuclear antigen	DNA replication	GO:0006260	DNA binding	GO:0003677	nucleus	GO:0005634
		28333_3158	3158	CBM6|GH3		gi|524812778	beta-glucosidase	Firmicutes bacterium CAG:95	4.64476e-144	Beta-glucosidase A	cellulose catabolic process	GO:0030245	beta-glucosidase activity	GO:0008422
		30539_546	546			gi|385202643	beta-glucosidase	Neocallimastix patriciarum	8.38138e-42	Probable beta-glucosidase L	cellulose catabolic process	GO:0030245	beta-glucosidase activity	GO:0008422	extracellular region	GO:0005576
		30605_1458	1458			gi|385202643	beta-glucosidase	Neocallimastix patriciarum	2.03016e-134	Probable beta-glucosidase L	cellulose catabolic process	GO:0030245	beta-glucosidase activity	GO:0008422	extracellular region	GO:0005576
		31090_1194	1194			gi|385202643	beta-glucosidase	Neocallimastix patriciarum	1.6332e-89	Probable beta-glucosidase L	cellulose catabolic process	GO:0030245	beta-glucosidase activity	GO:0008422	extracellular region	GO:0005576
		33055_1298	1298	CBM63	Y	gi|449703547	swollenin/expansin family protein	Entamoeba histolytica KU27	1.25079e-81	Expansin-like protein 2					extracellular region	GO:0005576
		33667_543	543			gi|488461493	glycoside hydrolase	Arachis duranensis	8.98741e-26	Neutral alpha-glucosidase AB	N-glycan processing	GO:0006491	alpha-glucosidase activity /glucan 1,3-alpha-glucosidase activity	GO:0090599/GO:0033919	endoplasmic reticulum/Golgi apparatus	GO:0005783/GO:0005794
		34539_804	804	GH3		gi|28557461	beta-glucosidase precursor	Piromyces sp. E2	1.41706e-73	Beta-glucosidase 2	cellulose catabolic process	GO:0030245	beta-glucosidase activity	GO:0008422
		35539_526	526			gi|385202643	beta-glucosidase	Neocallimastix patriciarum	7.46261e-21	Probable beta-glucosidase A	cellulose catabolic process	GO:0030245	beta-glucosidase activity	GO:0008422	extracellular region	GO:0005576
	Xanthan	38122_570	570	PL8		gi|497362055	MULTISPECIES: polysaccharide lyase family 8, super-sandwich domain protein	Paenibacillus	2.5029e-27	Xanthan lyase	polysaccharide metabolic process	GO:0005976	mannose binding /xanthan lyase activity	GO:0005537/GO:0047492	extracellular space	GO:0005615
	glucuronic acid	21128_1074	1074			gi|739032149	beta-glucuronidase	Prevotella sp. FD3004	2.50598e-170	Beta-glucuronidase	carbohydrate metabolic process	GO:0005975	beta-glucuronidase activity	GO:0004566	lysosome	GO:0005764
		21129_637	637			gi|739032149	beta-glucuronidase	Prevotella sp. FD3004	3.42775e-93	Beta-galactosidase	carbohydrate metabolic process	GO:0005975	beta-galactosidase activity	GO:0004565
		21131_1053	1053			gi|739032149	beta-glucuronidase	Prevotella sp. FD3004	8.2971e-159	Beta-glucuronidase	carbohydrate metabolic process	GO:0005975	beta-glucuronidase activity	GO:0004566	lysosome	GO:0005764
		42399_206	206			gi|914741551	beta-glucuronidase	Dysgonomonas sp. BGC7	5.61516e-15	Candidate Beta-glucuronidase Glycoside hydrolase family 2	carbohydrate metabolic process	GO:0005975	hydrolase activity, hydrolyzing O-glycosyl compounds	GO:0004553
	Pectin	25719_676	676	CBM13		gi|505370672	Pectate lyase	Ruminococcus champanellensis	1.24853e-10	Pectate lyase	polysaccharide catabolic process	GO:0000272	lyase activity	GO:0016829	extracellular region	GO:0005576
		25720_532	532	CBM13		gi|505370672	Pectate lyase	Ruminococcus champanellensis	8.77361e-12	Pectate lyase	polysaccharide catabolic process	GO:0000272	lyase activity	GO:0016829	extracellular regionx	GO:0016829
	Bacterial cell wall	2336_890	890	CBM50	Y	gi|564717100	hypothetical protein HMPREF1202_02413	Ruminococcus lactaris CC59_002D	6.43192e-28	Uncharacterized protein	peptidoglycan catabolic process	GO:0009253	N-acetylmuramoyl-L-alanine amidase activity	GO:0008745
		2708_340	340	GH25		gi|916804390	hypothetical protein	Ruminococcus flavefaciens	4.31256e-25	Glycosyl hydrolase family 25	peptidoglycan catabolic process component	GO:0009253	lysozyme activity	GO:0003796
		2709_318	318	GH25	Y	gi|315120945	glycosyl hydrolase family 25	Parascardovia denticolens DSM 10105 = JCM 12538	2.17815e-16	Glycosyl hydrolase family 25	peptidoglycan catabolic process	GO:0009253	lysozyme activity	GO:0003796
		3480_518	518	GH25		gi|503263575	glycoside hydrolase	Ruminococcus albus	1.03392e-44	Glycoside hydrolase family 25	peptidoglycan catabolic process	GO:0009253	lysozyme activity	GO:0003796
		3907_481	481	GH25		gi|523594106	glycosyl hydrolase family 25	Gardnerella vaginalis	1.57742e-25	Glycosyl hydrolase family 25	peptidoglycan catabolic process	GO:0009253	lysozyme activity	GO:0003796
		7510_453	453			gi|524025137	hypothetical surface-anchored protein	Coprobacillus sp. CAG:698	3.5493e-37	N-acetylmuramoyl-L-alanine amidase CwlH	peptidoglycan catabolic process	GO:0009253	N-acetylmuramoyl-L-alanine amidase activity	GO:0008745	extracellular region	GO:0005576
		7691_899	899	GH3		gi|545639928	MULTISPECIES: glycosyl hydrolase	Oscillibacter	1.1095e-63	Beta-hexosaminidase	peptidoglycan biosynthetic process/peptidoglycan turnover	GO:0009252/GO:0009254	beta-N-acetylhexosaminidase activity	GO:0004563	cytoplasm	GO:0005737
		7709_992	992	CBM13		gi|916728051	hypothetical protein	Faecalitalea cylindroides	7.03882e-13	N-acetylmuramoyl-L-alanine amidase	peptidoglycan catabolic process	GO:0009253	N-acetylmuramoyl-L-alanine amidase activity	GO:0008745
		7819_1363	1363			gi|492434844	UDP-N-acetylmuramate--alanine ligase	Mitsuokella multacida	5.95115e-177	UDP-N-acetylmuramate--L-alanine ligase	peptidoglycan biosynthetic process	GO:0009252	UDP-N-acetylmuramate-L-alanine ligase activity	GO:0008763	cytoplasm	GO:0005737
		7903_618	618	GH25		gi|916804390	hypothetical protein	Ruminococcus flavefaciens	1.36132e-54	Uncharacterized protein YegX	peptidoglycan catabolic process	GO:0009253	lysozyme activity	GO:0003796
		7904_607	607	GH25		gi|916804390	hypothetical protein	Ruminococcus flavefaciens	6.60499e-49	Uncharacterized protein	peptidoglycan catabolic process	GO:0009253	lysozyme activity	GO:0003796
		9617_700	700	GH25	Y	gi|488938631	glycoside hydrolase	Ruminococcus albus	2.20581e-54	Probable autolytic lysozyme	peptidoglycan catabolic process	GO:0009253	lysozyme activity	GO:0003796
		12772_347	347	GH24		gi|759948003	muraminidase	Chromobacterium haemolyticum	1.60501e-16	Lysozyme	peptidoglycan catabolic process	GO:0009253	lysozyme activity	GO:0003796
		12773_1297	1297	GH24		gi|497398564	FG-GAP repeat domain-containing protein	Streptomyces himastatinicus	1.78304e-59	Lysozyme	peptidoglycan catabolic process	GO:0009253	lysozyme activity	GO:0003796
		13835_878	878	CBM50		gi|524697301	putative uncharacterized protein	Anaerotruncus sp. CAG:390	1.46943e-40	Probable cell wall hydrolase LytN	cell wall organization	GO:0071555	hydrolase activity	GO:0016787	extracellular region/membrane	GO:0005576/GO:0016020
		13850_762	762	GH25	Y	gi|515222945	glycosyl hydrolase family 25, partial	Gardnerella vaginalis	1.10486e-46	Uncharacterized protein YegX	peptidoglycan catabolic process	GO:0009253	lysozyme activity	GO:0003796
		13851_753	753	GH25	Y	gi|523594106	glycosyl hydrolase family 25	Gardnerella vaginalis	2.91924e-42	Uncharacterized protein YegX	peptidoglycan catabolic process	GO:0009253	lysozyme activity	GO:0003796
		13852_761	761	GH25	Y	gi|881009145	1,4-beta-N-acetylmuramidase	Gardnerella vaginalis	2.4785e-42	Uncharacterized protein YegX	peptidoglycan catabolic process	GO:0009253	lysozyme activity	GO:0003796
		13853_754	754	GH25	Y	gi|523594106	glycosyl hydrolase family 25	Gardnerella vaginalis	7.40351e-47	Uncharacterized protein YegX	peptidoglycan catabolic process	GO:0009253	lysozyme activity	GO:0003796
		17359_830	830	GH25	Y	gi|488938631	glycoside hydrolase	Ruminococcus albus	5.55745e-69	Autolytic lysozyme	peptidoglycan catabolic process	GO:0009253	lysozyme activity	GO:0003796	cytoplasm/extracellular region	GO:0005737/GO:0005576
		19724_925	925		Y	gi|524251192	n-acetylmuramoyl-L-alanine amidase	Firmicutes bacterium CAG:212	2.36014e-40	N-acetylmuramoyl-L-alanine amidase	peptidoglycan catabolic process	GO:0009253	N-acetylmuramoyl-L-alanine amidase activity	GO:0008745
		21132_1305	1305	GH3	Y	gi|917078357	hypothetical protein	Clostridium sp. KNHs205	1.75599e-97	Beta-hexosaminidase	peptidoglycan biosynthetic process /peptidoglycan turnover	GO:0009252/GO:0009254	beta-N-acetylhexosaminidase activity	GO:0004563	extracellular region/plasma membrane	GO:0005576/GO:0005886
		21133_1327	1327	GH3	Y	gi|537874489	hypothetical protein	Erysipelotrichaceae bacterium 5_2_54FAA	1.90458e-87	Beta-hexosaminidase	peptidoglycan biosynthetic process/peptidoglycan turnover	GO:0009252/GO:0009254	beta-N-acetylhexosaminidase activity	GO:0004563	cytoplasm	GO:0005737
		21134_1301	1301	GH3	Y	gi|917078357	hypothetical protein	Clostridium sp. KNHs205	1.83057e-88	Beta-hexosaminidase	peptidoglycan biosynthetic process/peptidoglycan turnover	GO:0009252/GO:0009254	beta-N-acetylhexosaminidase activity	GO:0004563	cytoplasm	GO:0005737
		21135_1321	1321	GH3		gi|537874489	hypothetical protein	Erysipelotrichaceae bacterium 5_2_54FAA	1.15812e-69	Beta-hexosaminidase	peptidoglycan biosynthetic process/peptidoglycan turnover	GO:0009252/GO:0009254	beta-N-acetylhexosaminidase activity	GO:0004563	cytoplasm	GO:0005737
		21136_1320	1320	GH3	Y	gi|917078357	hypothetical protein	Clostridium sp. KNHs205	8.54541e-98	Beta-hexosaminidase	peptidoglycan biosynthetic process /peptidoglycan turnover	GO:0009252/GO:0009254	beta-N-acetylhexosaminidase activity	GO:0004563	extracellular region /plasma membrane	GO:0005576/GO:0005886
		21137_1294	1294	GH3	Y	gi|917078357	hypothetical protein	Clostridium sp. KNHs205	1.52912e-99	Beta-hexosaminidase	peptidoglycan biosynthetic process/peptidoglycan turnover	GO:0009252/GO:0009254	beta-N-acetylhexosaminidase activity	GO:0004563	extracellular region/plasma membrane	GO:0005576/GO:0005886
		21138_1313	1313	GH3	Y	gi|917078357	hypothetical protein	Clostridium sp. KNHs205	3.41863e-99	Beta-hexosaminidase	peptidoglycan biosynthetic process/peptidoglycan turnover	GO:0009252/GO:0009254	beta-N-acetylhexosaminidase activity	GO:0004563	extracellular region/plasma membrane	GO:0005576/GO:0005886
		21310_1010	1010	CBM13		gi|495650009	hypothetical protein	Coprococcus comes	3.51244e-13	N-acetylmuramoyl-L-alanine amidase	peptidoglycan catabolic process	GO:0009253	N-acetylmuramoyl-L-alanine amidase activity	GO:0008745
		24736_1441	1441	GH3	Y	gi|524102693	putative uncharacterized protein	Mycoplasma sp. CAG:877	1.07532e-86	Beta-hexosaminidase	peptidoglycan biosynthetic process/peptidoglycan turnover	GO:0009252/GO:0009254	beta-N-acetylhexosaminidase activity	GO:0004563	extracellular region/plasma membrane	GO:0005576/GO:0005886
		25867_768	768	GH25	Y	gi|524706459	glycosyl hydrolase family 25	Ruminococcus sp. CAG:330	1.21525e-46	Uncharacterized protein YegX	peptidoglycan catabolic process	GO:0009253	lysozyme activity	GO:0003796
		25868_679	679	GH25	Y	gi|488938631	glycoside hydrolase	Ruminococcus albus	1.39966e-49	Uncharacterized protein YegX	peptidoglycan catabolic process	GO:0009253	lysozyme activity	GO:0003796
		25869_768	768	GH25	Y	gi|488938631	glycoside hydrolase	Ruminococcus albus	3.16388e-47	Uncharacterized protein YegX	peptidoglycan catabolic process	GO:0009253	lysozyme activity	GO:0003796
		25870_679	679	GH25	Y	gi|488938631	glycoside hydrolase	Ruminococcus albus	8.66231e-50	Uncharacterized protein YegX	peptidoglycan catabolic process	GO:0009253	lysozyme activity	GO:0003796
		26056_1260	1260		Y	gi|524025137	hypothetical surface-anchored protein	Coprobacillus sp. CAG:698	1.74888e-81	N-acetylmuramoyl-L-alanine amidase CwlA	peptidoglycan catabolic process	GO:0009253	N-acetylmuramoyl-L-alanine amidase activity	GO:0008745	extracellular region	GO:0005576
		27194_1352	1352	GH84	Y	gi|917043549	hypothetical protein	Selenomonas ruminantium	7.3563e-133	O-GlcNAcase NagJ			beta-N-acetylhexosaminidase activity	GO:0004563
		27195_1352	1352	GH84	Y	gi|917043549	hypothetical protein	Selenomonas ruminantium	4.69943e-135	O-GlcNAcase NagJ			beta-N-acetylhexosaminidase activity	GO:0004563
		27196_1352	1352	GH84	Y	gi|917043549	hypothetical protein	Selenomonas ruminantium	1.7062e-137	O-GlcNAcase NagJ			beta-N-acetylhexosaminidase activity	GO:0004563
		27197_1321	1321	GH84	Y	gi|504236896	putative O-GlcNAcase	Selenomonas ruminantium	1.71671e-129	O-GlcNAcase NagJ			beta-N-acetylhexosaminidase activity	GO:0004563
		27198_1352	1352	GH84	Y	gi|917043549	hypothetical protein	Selenomonas ruminantium	1.02678e-133	O-GlcNAcase NagJ			beta-N-acetylhexosaminidase activity	GO:0004563
		27199_1080	1080	GH84	Y	gi|917043527	O-GlcNAcase	Selenomonas ruminantium	2.51768e-118	O-GlcNAcase NagJ			beta-N-acetylhexosaminidase activity	GO:0004563
		27358_2465	2465	GH89		gi|470361823	lysosomal alpha-N-acetyl glucosaminidase	Capsaspora owczarzaki ATCC 30864	3.50498e-177	Alpha-N-acetylglucosaminidase	glycosaminoglycan catabolic process/;lysosome organization	GO:0006027/GO:0007040	alpha-N-acetylglucosaminidase activity	GO:0004561	extracellular exosome/lysosomal lumen	GO:0070062/GO:0043202
		28625_853	853	GH25	Y	gi|488938631	glycoside hydrolase	Ruminococcus albus	1.27317e-65	Autolytic lysozyme	peptidoglycan catabolic process	GO:0009253	lysozyme activity	GO:0003796	cytoplasm /extracellular region	GO:0005737/GO:0005576
		29216_748	748	GH25		gi|523594106	glycosyl hydrolase family 25	Gardnerella vaginalis	2.05233e-41	Uncharacterized protein YegX	peptidoglycan catabolic process	GO:0009253	lysozyme activity	GO:0003796
		29759_954	954			gi|517204766	hypothetical protein	Bacillus sp. 37MA	3.30674e-27	Glucosamine-6-phosphate deaminase	N-acetylglucosamine metabolic process/N-acetylneuraminate catabolic process	GO:0006044/GO:0019262	glucosamine-6-phosphate deaminase activity	GO:0004342
		29781_564	564			gi|566071514	bifunctional 2',3'-cyclic nucleotide 2'-phosphodiesterase/3'-nucleotidase precursor protein	Bacillus vireti LMG 21834	4.97647e-22	Lysozyme	peptidoglycan catabolic process	GO:0009253	lysozyme activity	GO:0003796
		30319_1022	1022	CBM50		gi|167377178	hypothetical protein	Entamoeba dispar SAW760	1.13106e-85	Probable cell wall hydrolase LytN	cell wall organization	GO:0071555	hydrolase activity	GO:0016787	extracellular region/membrane	GO:0005576/GO:0016020
		30478_1219	1219	GH76		gi|914632946	N-acylglucosamine 2-epimerase	Clostridium sp. GD3	3.97295e-145	N-acylglucosamine 2-epimerase	N-acetylneuraminate catabolic process	GO:0019262	N-acylglucosamine 2-epimerase activity	GO:0050121
		30526_936	936			gi|403337410	Peptide-N(4)-(N-acetyl-beta-glucosaminyl)asparagine amidase, putative	Oxytricha trifallax	5.10827e-62	Peptide-N(4)-(N-acetyl-beta-glucosaminyl)asparagine amidase	mannoprotein catabolic process	GO:0006058	peptide-N4-(N-acetyl-beta-glucosaminyl)asparagine amidase activity	GO:0000224	cytosol /;nuclear envelope	GO:0005829/GO:0005635
		30895_986	986	GH24	Y	gi|524062571	lysozyme	Clostridium sp. CAG:7	4.53957e-57	Lysozyme	peptidoglycan catabolic process	GO:0009253	lysozyme activity	GO:0003796
	Fungal Cell Wall Component	8158_245	245			gi|917049395	MULTISPECIES: hypothetical protein	Bacteroides	5.36418e-17	Chitinase			chitinase activity	GO:0004568	cell wall/integral component of membrane	GO:0005618/GO:0016021
		8278_298	298			gi|916619708	hypothetical protein	Butyrivibrio sp. MC2013	9.94832e-17	Chitinase	carbohydrate metabolic process/chitin catabolic process	GO:0005975/GO:0006032	carbohydrate binding/chitinase activity	GO:0030246/GO:0004568	extracellular region	GO:0005576
		8279_263	263			gi|916619708	hypothetical protein	Butyrivibrio sp. MC2013	1.15949e-18	Chitinase A	chitin catabolic process /polysaccharide catabolic process	GO:0006032/GO:0000272	chitinase activity	GO:0004568	extracellular region/membrane	GO:0005576/GO:0016020
		21024_507	507			gi|916619708	hypothetical protein	Butyrivibrio sp. MC2013	1.21642e-32	Carbohydrate binding domain protein	chitin catabolic process	GO:0006032	chitinase activity	GO:0004568	extracellular region	GO:0005576
		21407_1133	1133	GH18	Y	gi|669305138	hypothetical protein M513_10402	Trichuris suis	2.00342e-28	Chitinase domain-containing protein 1	chitin catabolic process	GO:0006032	chitin binding/chitinase activityoligosaccharide binding	GO:0008061/GO:0004568/GO:0070492	extracellular exosome/lysosome	GO:0070062/GO:0005764
		22416_444	444	GH18		gi|916619708	hypothetical protein	Butyrivibrio sp. MC2013	2.37494e-59	Chitinase 1	chitin catabolic process	GO:0006032	chitinase activity	GO:0004568	extracellular region	GO:0005576
		22417_1095	1095	GH18		gi|916619708	hypothetical protein	Butyrivibrio sp. MC2013	7.11209e-164	Chitinase A1	chitin catabolic process	GO:0006032	chitinase activity	GO:0004568	extracellular region	GO:0005576
		26879_1817	1817	GH5	Y	gi|524266972	cellulase (Glycosyl hydrolase family 5)	Eubacterium sp. CAG:156	0	Probable glucan 1,3-beta-glucosidase A	fungal-type cell wall beta-glucan metabolic process	GO:0070879	glucan endo-1,6-beta-glucosidase activity/glucan exo-1,3-beta-glucosidase activity	GO:0046557/GO:0004338	extracellular region	GO:0005576
		27160_1697	1697	GH18	Y	gi|916619708	hypothetical protein	Butyrivibrio sp. MC2013	0	Chitinase 1	chitin catabolic process	GO:0006032	chitinase activity	GO:0004568	extracellular region	GO:0005576
		27161_1632	1632	GH18	Y	gi|916619708	hypothetical protein	Butyrivibrio sp. MC2013	0	Chitinase 1	chitin catabolic process	GO:0006032	chitinase activity	GO:0004568	extracellular region	GO:0005576
		27162_1687	1687	GH18	Y	gi|916619708	hypothetical protein	Butyrivibrio sp. MC2013	0	Chitinase 1	chitin catabolic process	GO:0006032	chitinase activity	GO:0004568	extracellular region	GO:0005576
		27163_1622	1622	GH18	Y	gi|916619708	hypothetical protein	Butyrivibrio sp. MC2013	0	Chitinase 1	chitin catabolic process	GO:0006032	chitinase activity	GO:0004568	extracellular region	GO:0005576
		29059_1810	1810	GH18	Y	gi|916619708	hypothetical protein	Butyrivibrio sp. MC2013	0	Chitinase A1	chitin catabolic process /polysaccharide catabolic process	GO:0006032/GO:0000272	chitinase activity	GO:0004568	extracellular region	GO:0005576
	Galactoside, raffinose	3132_1524	1524	CBM13|GH27		gi|922354523	alpha-galactosidase-like protein	Medicago truncatula	3.77735e-82	Alpha-galactosidase	carbohydrate metabolic process	GO:0005975	raffinose alpha-galactosidase activity	GO:0052692
		4630_865	865			gi|737477918	beta-galactosidase	Bacteroides uniformis	3.63856e-80	Beta-galactosidase	carbohydrate metabolic process	GO:0005975	beta-galactosidase activity	GO:0004565
		6209_277	277			gi|595919882	family 2 glycosyl hydrolase domain protein, partial	Bacteroides fragilis str. 3397 T10	1.81025e-25	Family 2 glycosyl hydrolase domain protein			beta-galactosidase activity	GO:0004565
		7224_222	222		Y	gi|738216359	alpha-galactosidase	Massilia sp. 9096	3.47012e-13	Alpha-galactosidase A	galactomannan catabolic process	GO:0051682	alpha-galactosidase activity/raffinose alpha-galactosidase activity	GO:0004557/GO:0052692
		9658_2099	2099	GH2		gi|821178390	beta-galactosidase	Tannerella forsythia	0	Beta-galactosidase	carbohydrate metabolic process	GO:0005975	beta-galactosidase activity	GO:0004565
		9659_2111	2111	GH2		gi|821178390	beta-galactosidase	Tannerella forsythia	0	Beta-galactosidase	carbohydrate metabolic process	GO:0005975	beta-galactosidase activity	GO:0004565
		19406_1520	1520			gi|524178702	putative uncharacterized protein	Bacteroides sp. CAG:661	2.58953e-161	UDP-galactopyranose mutase	lipopolysaccharide biosynthetic process	GO:0009103	UDP-galactopyranose mutase activity	GO:0008767	cytosol	GO:0005829	Because UGM is not present in the mammalian systems but is essential among several pathogenic microbes, the enzyme is an attractive antibiotic target.
		19407_1569	1569			gi|494834375	UDP-galactopyranose mutase	Bacteroides plebeius	5.86469e-161	UDP-galactopyranose mutase	lipopolysaccharide biosynthetic process	GO:0009103	UDP-galactopyranose mutase activity	GO:0008767	cytosol	GO:0005829
		19408_1560	1560			gi|524178702	putative uncharacterized protein	Bacteroides sp. CAG:661	2.49808e-161	UDP-galactopyranose mutase	lipopolysaccharide biosynthetic process	GO:0009103	UDP-galactopyranose mutase activity	GO:0008767	cytosol	GO:0005829
		19409_1520	1520			gi|524178702	putative uncharacterized protein	Bacteroides sp. CAG:661	1.84295e-154	UDP-galactopyranose mutase	lipopolysaccharide biosynthetic process	GO:0009103	UDP-galactopyranose mutase activity	GO:0008767	cytosol	GO:0005829
		19410_1561	1561			gi|524178702	putative uncharacterized protein	Bacteroides sp. CAG:661	1.109e-126	UDP-galactopyranose mutase	lipopolysaccharide biosynthetic process	GO:0009103	UDP-galactopyranose mutase activity	GO:0008767	cytosol	GO:0005829
		19411_1569	1569			gi|494834375	UDP-galactopyranose mutase	Bacteroides plebeius	4.52375e-166	UDP-galactopyranose mutase	lipopolysaccharide biosynthetic process	GO:0009103	UDP-galactopyranose mutase activity	GO:0008767	cytosol	GO:0005829
		19412_1521	1521			gi|524178702	putative uncharacterized protein	Bacteroides sp. CAG:661	9.29672e-123	UDP-galactopyranose mutase	lipopolysaccharide biosynthetic process	GO:0009103	UDP-galactopyranose mutase activity	GO:0008767	cytosol	GO:0005829
		21141_948	948	GH2		gi|524230811	beta-galactosidase/beta-glucuronidase	Alistipes sp. CAG:53	1.09789e-120	Beta-galactosidase/beta-glucuronidase	carbohydrate metabolic process	GO:0005975	hydrolase activity, hydrolyzing O-glycosyl compounds	GO:0004553
		21142_924	924			gi|821178390	beta-galactosidase	Tannerella forsythia	9.07271e-115	Beta-galactosidase
		26239_1928	1928	GH2		gi|154420380	glycosyl hydrolase, family 2	Trichomonas vaginalis G3	0	Beta-galactosidase	carbohydrate metabolic process	GO:0005975	beta-galactosidase activity	GO:0004565
		26240_1863	1863	GH2		gi|154420380	glycosyl hydrolase, family 2	Trichomonas vaginalis G3	0	Beta-galactosidase	carbohydrate metabolic process	GO:0005975	beta-galactosidase activity	GO:0004565
		26241_1933	1933	GH2		gi|154420380	glycosyl hydrolase, family 2	Trichomonas vaginalis G3	0	Beta-galactosidase	carbohydrate metabolic process	GO:0005975	beta-galactosidase activity	GO:0004565
		34844_611	611			gi|738997391	UDP-galactopyranose mutase	Prevotella oryzae	5.25614e-66	UDP-galactopyranose mutase	lipopolysaccharide biosynthetic process	GO:0009103	UDP-galactopyranose mutase activity	GO:0008767	cytosol	GO:0005829
		28980_1655	1655	GH30	Y	gi|524844258	coagulation factor 5/8 type domain protein	Roseburia sp. CAG:100	0	Endo-beta-1,6-galactanase	polysaccharide catabolic process	GO:0000272	glucosylceramidase activity/hydrolase activity, hydrolyzing O-glycosyl compounds	GO:0004348/GO:0004553
	Rhamnosidase	9576_696	696			gi|908647629	hypothetical protein	Clostridium saccharolyticum	1.97428e-37	Alpha-L-rhamnosidase			catalytic activity	GO:0003824
		34561_825	825	GH78		gi|908647629	hypothetical protein		3.14178e-81	Alpha-L-rhamnosidase			catalytic activity	GO:0003824
		38090_2032	2032	CBM67|GH78		gi|529110555	alpha-L-rhamnosidase	uncultured bacterium Ele45G2	1.03921e-151	Putative alpha-L-rhamnosidase			catalytic activity	GO:0003824
	Hemicellulose	10131_937	937	CE1		gi|916937117	hypothetical protein	Lachnospiraceae bacterium AD3010	1.21634e-96	Endo-1,4-beta-xylanase Y	xylan catabolic process	GO:0045493	endo-1,4-beta-xylanase activity	GO:0031176	cellulosome	GO:0043263
		18104_1045	1045	CE2		gi|505371921	GDSL-like Lipase/Acylhydrolase	Ruminococcus champanellensis	7.02043e-69	Cellulase/esterase CelE	cellulose catabolic process /glucomannan catabolic process/xylan catabolic process	GO:0030245/GO:2000884/GO:0045493	acetylxylan esterase activity/cellulase activity/cellulose bindingmetal ion binding	GO:0046555/GO:0008810/GO:0030248/GO:0046872	extracellular region	GO:0005576
		21388_1012	1012	CBM13		gi|524708150	n-acetylmuramoyl-L-alanine amidase	Clostridium sp. CAG:470	7.21693e-18	Extracellular exo-alpha-L-arabinofuranosidase	L-arabinose metabolic process/xylan catabolic process	GO:0046373/GO:0045493	alpha-L-arabinofuranosidase activity	GO:0046556	extracellular region	GO:0005576
		26271_1582	1582	GH43	Y	gi|916587632	hypothetical protein	Pseudobutyrivibrio ruminis	0	Extracellular endo-alpha-(1->5)-L-arabinanase	arabinan catabolic process	GO:0031222	arabinan endo-1,5-alpha-L-arabinosidase activity	GO:0046558	extracellular region	GO:0005576
		27849_1979	1979	GH43	Y	gi|291518664	Beta-xylosidase	Butyrivibrio fibrisolvens 16/4	0	Beta-xylosidase	carbohydrate metabolic process	GO:0005975	hydrolase activity, hydrolyzing O-glycosyl compounds	GO:0004553	integral component of membrane	GO:0016021
		29796_1310	1310	GH53		gi|737833832	glycosyl hydrolase family 53	Butyrivibrio sp. FCS014	0	Arabinogalactan endo-beta-1,4-galactanase	carbohydrate metabolic process (GO:0005975);		arabinogalactan endo-1,4-beta-galactosidase activity (GO:0031218);glucosidase activity (GO:0015926);
		31075_892	892	CE10	Y	gi|763460940	MULTISPECIES: acetyl esterase	Robinsoniella	9.55412e-18	Endo-1,4-beta-xylanase B	xylan catabolic process	GO:0045493	endo-1,4-beta-xylanase activity	GO:0031176
	Ribose	22612_1027	1027			gi|524684356	ribokinase	Coprobacillus sp. CAG:826	1.27972e-95	Ribokinase	D-ribose catabolic process	GO:0019303	ribokinase activity	GO:0004747	cytoplasm	GO:0005737
Synthesis
	Glycogen	8530_577	577			gi|630585389	glycogen synthase kinase-3 beta, partial	Ctenomorpha sp. LTD-2014	2.69424e-71	Shaggy-related protein kinase beta			protein serine/threonine kinase activity	GO:0004674
		11396_2356	2356	GH13		gi|403359242	Family 13 glycoside hydrolase	Oxytricha trifallax	0	1,4-alpha-glucan-branching enzyme	glycogen biosynthetic process	GO:0005978	1,4-alpha-glucan branching enzyme activity	GO:0003844	cytoplasm	GO:0005737
		11398_2705	2705	GH13		gi|403359242	Family 13 glycoside hydrolase	Oxytricha trifallax	0	1,4-alpha-glucan-branching enzyme	glycogen biosynthetic process	GO:0005978	1,4-alpha-glucan branching enzyme activity	GO:0003844	cytoplasm	GO:0005737
		18818_4976	4976			gi|403353454	Glycogen debranching protein, putative	Oxytricha trifallax	0	Glycogen debranching enzyme	glycogen biosynthetic process/glycogen catabolic process	GO:0005978/GO:0005980	4-alpha-glucanotransferase activity/amylo-alpha-1,6-glucosidase activity	GO:0004134/GO:0004135	cytoplasm	GO:0005737
		18820_5053	5053			gi|403353454	Glycogen debranching protein, putative	Oxytricha trifallax	0	Glycogen debranching enzyme	glycogen biosynthetic process/glycogen catabolic process	GO:0005978/GO:0005980	4-alpha-glucanotransferase activity/amylo-alpha-1,6-glucosidase activity	GO:0004134/GO:0004135	cytoplasm	GO:0005737
		21429_2006	2006	GT5		gi|678344854	glycosyl group 1 family protein	Stylonychia lemnae	0	Glycogen synthase {ECO:0000255|HAMAP-Rule:MF_00484}	glycogen biosynthetic process	GO:0005978	glycogen (starch) synthase activity /;starch synthase activity	GO:0004373/GO:0009011
		21432_5923	5923	GH13|GT5		gi|403344817	Glycosyl transferase, group 1 family protein	Oxytricha trifallax	0	Glycogen synthase {ECO:0000255|HAMAP-Rule:MF_00484}	glycogen biosynthetic process	GO:0005978	glycogen (starch) synthase activity/starch synthase activity	GO:0004373/GO:0009011
		25127_1117	1117			gi|678342691	glycogen synthase kinase-3 beta	Stylonychia lemnae	6.79252e-140	Glycogen synthase kinase-3 beta	canonical Wnt signaling pathway	GO:0060070	protein serine/threonine kinase activity	GO:0004674	cytoplasm/;nucleus/plasma membrane	GO:0005737/GO:0005634/GO:0005886
		25128_1480	1480			gi|403331611	Glycogen synthase kinase 3 beta protein	Oxytricha trifallax	6.89564e-51	Glycogen synthase kinase-3 {ECO:0000303|PubMed:16251270}	negative regulation of Wnt signaling pathway	GO:0030178	protein serine/threonine kinase activity	GO:0004674	cytoplasm	GO:0005737
		25129_1019	1019			gi|678342691	glycogen synthase kinase-3 beta	Stylonychia lemnae	8.00898e-134	Glycogen synthase kinase-3 beta	canonical Wnt signaling pathway	GO:0060070	protein serine/threonine kinase activity	GO:0004674	cytoplasm/;nucleus /;plasma membrane	GO:0005737/GO:0005634/GO:0005886
		27188_675	675			gi|671149751	1,4-alpha-glucan-branching enzyme	Cyphellophora europaea CBS 101466	2.66084e-14	1,4-alpha-glucan-branching enzyme	glycogen biosynthetic process	GO:0005978	1,4-alpha-glucan branching enzyme activity /hydrolase activity, hydrolyzing O-glycosyl compounds	GO:0003844/GO:0004553	cytoplasm	GO:0005737
	Trehalose	12318_658	658			gi|546298627	Trehalose 6-phosphate synthase, family GT20 / Trehalose 6-phosphate phosphatase	Chondrus crispus	2.67118e-24	Alpha,alpha-trehalose-phosphate synthase [UDP-forming] 5	trehalose biosynthetic process	GO:0005992	transferase activity, transferring glycosyl groups	GO:0016757
		16411_1432	1432	GT20		gi|242088497	hypothetical protein SORBIDRAFT_09g025660	Sorghum bicolor	2.71906e-47	Probable alpha,alpha-trehalose-phosphate synthase [UDP-forming] 8	trehalose biosynthetic process	GO:0005992	transferase activity, transferring glycosyl groups	GO:0016757
		16412_939	939			gi|302814862	trehalose phosphate synthase	Selaginella moellendorffii	7.44125e-41	Alpha,alpha-trehalose-phosphate synthase [UDP-forming] 5	trehalose biosynthetic process	GO:0005992	transferase activity, transferring glycosyl groups	GO:0016757
		16413_1680	1680	GT20		gi|307136189	trehalose-6-phosphate synthase	Cucumis melo subsp. melo	1.00924e-46	Alpha,alpha-trehalose-phosphate synthase [UDP-forming] 6	dephosphorylation/trehalose biosynthetic process	GO:0016311/GO:0005992	alpha,alpha-trehalose-phosphate synthase (UDP-forming) activity/trehalose-phosphatase activity	GO:0003825/GO:0004805
		25201_1015	1015	GT20		gi|672137197	PREDICTED: probable alpha,alpha-trehalose-phosphate synthase	UDP-forming	4.50516e-35	Probable alpha,alpha-trehalose-phosphate synthase [UDP-forming] 11	trehalose biosynthetic process	GO:0005992	transferase activity, transferring glycosyl groups	GO:0016757	cytosol/;mitochondrion	GO:0005829/GO:0005739
Glucose metabolism	Glucose	17324_659	659			gi|655059683	haloacid dehalogenase	Ruminococcaceae bacterium AB4001	2.6567e-85	Alpha-D-glucose-1-phosphate phosphatase YihX	dephosphorylation	GO:0016311	glucose-1-phosphatase activity	GO:0008877
		22649_1205	1205		Y	gi|524634773	putative uncharacterized protein	Bacteroides sp. CAG:875	5.18508e-143	Aldose 1-epimerase	hexose metabolic process	GO:0019318	aldose 1-epimerase activity	GO:0004034	periplasmic space	GO:0042597
		23608_1672	1672		Y	gi|524608868	uDP-glucose 4-epimerase	Clostridium sp. CAG:452	1.07168e-157	UDP-glucose 4-epimerase	galactose metabolic process	GO:0006012	UDP-glucose 4-epimerase activity	GO:0003978
		24174_659	659							UDP-glucose 6-dehydrogenase	capsule polysaccharide biosynthetic process/UDP-glucuronate biosynthetic process	GO:0045227/GO:0006065	UDP-glucose 6-dehydrogenase activity	GO:0003979
		24738_1288	1288			gi|145541377	hypothetical protein	Paramecium tetraurelia strain d4-2	2.57314e-53	Glucokinase {ECO:0000255|HAMAP-Rule:MF_00524}	glycolytic process	GO:0006096	ATP binding (GO:0005524);glucokinase activity (GO:0004340);		cytoplasm (GO:0005737);
		24809_1038	1038		Y	gi|739051836	aldose epimerase	Prevotella timonensis	2.43446e-78	Aldose 1-epimerase	hexose metabolic process	GO:0019318	aldose 1-epimerase activity /;carbohydrate binding	GO:0004034/GO:0030246	periplasmic space	GO:0042597
		25407_1158	1158			gi|403341425	Glucokinase	Oxytricha trifallax	1.7949e-52	Glucokinase {ECO:0000255|HAMAP-Rule:MF_00524}	glycolytic process	GO:0006096	glucokinase activity	GO:0004340	cytoplasm	GO:0005737
		29094_433	433			gi|558596357	Phosphoglycerate mutase	Spironucleus salmonicida	1.45574e-53	Probable fructose-2,6-bisphosphatase TIGAR A {ECO:0000305}	fructose 1,6-bisphosphate metabolic process /;fructose 2,6-bisphosphate metabolic process	GO:0030388/GO:0006003	bisphosphoglycerate 2-phosphatase activity/fructose-2,6-bisphosphate 2-phosphatase activity	GO:0004083/GO:0004331	cytoplasm /cytosol /mitochondrial outer membrane	GO:0005737/GO:0005829/GO:0005741
		31829_1116	1116			gi|496928400	hypothetical protein	Capnocytophaga sp. oral taxon 324	3.15735e-99	6-phosphogluconolactonase {ECO:0000303|PubMed:22960854}	glucose metabolic process	GO:0006006	6-phosphogluconolactonase activity	GO:0017057
*, signal peptide.
$, Gene Ontology; CC, Cellular Component; BP, Biological Process; MF, Molecular Function
