# Supplementary material for: The transcriptome of the rumen ciliate Entodinium caudatum reveals some of its metabolic features
Source: BMC Genomics. 2019 Dec 21;20:1008. doi: 10.1186/s12864-019-6382-x (PMC6925433; doi:10.1186/s12864-019-6382-x)
Supplement: Supplementary file 6 — Additional file 6: Table S6. The CAZymes represented in the E. caudatum transcriptome. [file 12864_2019_6382_MOESM6_ESM.xlsx]

## Sheet: Sheet1
Suppl Table S6. The CAZymes represented in the E. caudatum transcriptome
Category	Family	NO. transcripts	SP*	Known Activities / substrates#
Auxiliary Activities	AA6	1	1	1,4-benzoquinone reductase
Carbohydrate-Binding Module	CBM6	1		cellulose, β-1,3-glucan, β-1,3-1,4-glucan, and β-1,4-glucan
	CBM13	9		xylan, galactose residues, glycoside, mannose, GalNAc
	CBM18	1		chitin
	CBM20	20		starch, cyclodextrins
	CBM32	2		galactose, lactose, polygalacturonic acid, LacNAc (β-D-galactosyl-1,4-β-D-N-acetylglucosamine)
	CBM35	1		xylan, mannans, mannooligosaccharides, β-galactan
	CBM45	4		Starch, α-glucan
	CBM50‡	3	1	chitin, peptidoglycan, chitopentaose
	CBM57	2	2	attached to various glycosidases.
	CBM63	1	1	cellulose
	CBM67	1		L-rhamnose, α-L-rhamnoside
Carbohydrate Esterase	CE1	21		acetyl xylan esterase, cinnamoyl esterase, feruloyl esterase, carboxylesterase, S-formylglutathione hydrolase, diacylglycerol O-acyltransferase, trehalose 6-O-mycolyltransferase
	CE2	1		acetyl xylan esterase
	CE3	1		acetyl xylan esterase
	CE4	3		acetyl xylan esterase, chitin deacetylase, chitooligosaccharide deacetylase, peptidoglycan GlcNAc deacetylase, peptidoglycan N-acetylmuramic acid deacetylase.
	CE7	10		acetyl xylan esterase, cephalosporin-C deacetylase
	CE10†	23	7	arylesterase, carboxyl esterase, acetylcholinesterase, cholinesterase, sterol esterase, brefeldin A esterase.
	CE14	1		N-acetyl-1-D-myo-inosityl-2-amino-2-deoxy-α-D-glucopyranoside deacetylase, diacetylchitobiose deacetylase, mycothiol S-conjugate amidase
Glycoside Hydrolase	GH2	6		β-galactosidase, β-mannosidase, β-glucuronidase, α-L-arabinofuranosidase, mannosylglycoprotein endo-β-mannosidase, exo-β-glucosaminidase
	GH3	20	7	β-glucosidase, xylan 1,4-β-xylosidase, β-glucosylceramidase, β-N-acetylhexosaminidase, α-L-arabinofuranosidase, glucan 1,3-β-glucosidase, glucan 1,4-β-glucosidase, isoprimeverose-producing oligoxyloglucan hydrolase, coniferin β-glucosidase, exo-1,3-1,4-glucanase, β-N-acetylglucosaminide phosphorylases
	GH5	2	2	endo-β-1,4-glucanase / cellulase, endo-β-1,4-xylanase, β-glucosidase, β-mannosidase, β-glucosylceramidase, glucan β-1,3-glucosidase , licheninase, exo-β-1,4-glucanase / cellodextrinase, glucan endo-1,6-β-glucosidase, mannan endo-β-1,4-mannosidase, cellulose β-1,4-cellobiosidase, steryl β-glucosidase, endoglycoceramidase, chitosanase, β-primeverosidase, xyloglucan-specific endo-β-1,4-glucanase, en…
	GH9	1		endoglucanase, endo-β-1,3(4)-glucanase / lichenase-laminarinase, β-glucosidase, lichenase / endo-β-1,3-1,4-glucanase, exo-β-1,4-glucanase / cellodextrinase, cellobiohydrolase, xyloglucan-specific endo-β-1,4-glucanase / endo-xyloglucanase, exo-β-glucosaminidase
	GH13	33	14	α-amylase, pullulanase, cyclomaltodextrin glucanotransferase, cyclomaltodextrinase, trehalose-6-phosphate hydrolase, oligo-α-glucosidase, maltogenic amylase, neopullulanase, α-glucosidase, maltotetraose-forming α-amylase, isoamylase, glucodextranase, maltohexaose-forming α-amylase, maltotriose-forming α-amylase, branching enzyme,trehalose synthase, 4-α-glucanotransferase, maltopentaose-forming α-…
	GH16	4	2	xyloglucan:xyloglucosyltransferase, keratan-sulfate endo-1,4-β-galactosidase, endo-1,3-β-glucanase, endo-1,3(4)-β-glucanase, licheninase, β-agarase, κ-carrageenase, xyloglucanase, endo-β-1,3-galactanase, β-porphyranase, hyaluronidase, endo-β-1,4-galactosidase, chitin β-1,6-glucanosyltransferase, endo-β-1,4-galactosidase
	GH18	8	6	chitinase, lysozyme, endo-β-N-acetylglucosaminidase, peptidoglycan hydrolase with endo-β-N-acetylglucosaminidase specificity, Nod factor hydrolase, xylanase inhibitor; concanavalin B; narbonin
	GH24	4	1	lysozyme
	GH25	20	12	lysozyme
	GH27	1		α-galactosidase (EC 3.2.1.22); α-N-acetylgalactosaminidase (EC 3.2.1.49); isomalto-dextranase (EC 3.2.1.94); β-L-arabinopyranosidase (EC 3.2.1.88); galactan:galactan galactosyltransferase (EC 2.4.1.-)
	GH28	1		polygalacturonase, exo-polygalacturonase, exo-polygalacturonosidase, rhamnogalacturonase, rhamnogalacturonan α-1,2-galacturonohydrolase, rhamnogalacturonan α-L-rhamnopyranohydrolase, endo-xylogalacturonan hydrolase
	GH30	1	1	endo-β-1,4-xylanase, β-glucosidase, β-glucuronidase, β-xylosidase, β-fucosidase, glucosylceramidase, β-1,6-glucanase, glucuronoarabinoxylan endo-β-1,4-xylanase, endo-β-1,6-galactanase, [reducing end] β-xylosidase,
	GH31	12	3	α-glucosidase, α-galactosidase, α-mannosidase, α-1,3-glucosidase, sucrase-isomaltase, α-xylosidase, α-glucan lyase, isomaltosyltransferase, oligosaccharide α-1,4-glucosyltransferase, sulfoquinovosidase
	GH33	1	1	sialidase or neuraminidase, trans-sialidase, 2-keto-3-deoxynononic acid sialidase, anhydrosialidase, 3-deoxy-D-manno-octulosonic-acid hydrolase
	GH38	2	1	α-mannosidase, mannosyl-oligosaccharide α-1,2-mannosidase, mannosyl-oligosaccharide α-1,3-1,6-mannosidase, α-2-O-mannosylglycerate hydrolase, mannosyl-oligosaccharide α-1,3-mannosidase
	GH43	2	2	β-xylosidase, α-L-arabinofuranosidase, arabinanase, xylanase, galactan 1,3-β-galactosidase, α-1,2-L-arabinofuranosidase, exo-α-1,5-L-arabinofuranosidase, [inverting] exo-α-1,5-L-arabinanase, β-1,3-xylosidase
	GH53	1		endo-β-1,4-galactanase
	GH55	1		exo-β-1,3-glucanase, endo-β-1,3-glucanase
	GH74	1	1	endoglucanase, oligoxyloglucan reducing end-specific cellobiohydrolase, xyloglucanase
	GH76	2	1	α-1,6-mannanase
	GH77	1	1	amylomaltase or 4-α-glucanotransferase
	GH78	2		α-L-rhamnosidase
	GH84	6	6	N-acetyl β-glucosaminidase, hyaluronidase, [protein]-3-O-(GlcNAc)-L-Ser/Thr β-N-acetylglucosaminidase
	GH87	4		mycodextranase, α-1,3-glucanase
	GH89	1		α-N-acetylglucosaminidase
	GH93	6		exo-α-L-1,5-arabinanase
	GH105	1	1	unsaturated rhamnogalacturonyl hydrolase, d-4,5-unsaturated β-glucuronyl hydrolase
	GH125	3		exo-α-1,6-mannosidase
Glycosyl Transferase	GT1	1		UDP-glucuronosyltransferase, zeatin O-β-xylosyltransferase, 2-hydroxyacylsphingosine 1-β-galactosyltransferase, N-acylsphingosine galactosyltransferase, flavonol 3-O-glucosyltransferase, anthocyanidin 3-O-glucosyltransferase, sinapate 1-glucosyltransferase, indole-3-acetate β-glucosyltransferase, flavonol L-rhamnosyltransferase, sterol glucosyltransferase, UDP-Glc: 4-hydroxybenzoate 4-O-β-glucosy…
	GT2	38	8	cellulose synthase, chitin synthase, dolichyl-phosphate β-D-mannosyltransferase, dolichyl-phosphate β-glucosyltransferase, N-acetylglucosaminyltransferase, N-acetylgalactosaminyltransferase, hyaluronan synthase, chitin oligosaccharide synthase, β-1,3-glucan synthase, β-1,4-mannan synthase, β-mannosylphosphodecaprenol-mannooligosaccharide α-1,6-mannosyltransferase, UDP-Galf: rhamnopyranosyl-N-acet…
	GT4	10		sucrose synthase, sucrose-phosphate synthase, α-glucosyltransferase, lipopolysaccharide N-acetylglucosaminyltransferase, phosphatidylinositol α-mannosyltransferase, GDP-Man: Man1GlcNAc2-PP-dolichol α-1,3-mannosyltransferase, GDP-Man: Man3GlcNAc2-PP-dolichol/Man4GlcNAc2-PP-dolichol α-1,2-mannosyltransferase, digalactosyldiacylglycerol synthase, 1,2-diacylglycerol 3-glucosyltransferase, diglucosyl …
	GT5	2		UDP-Glc: glycogen glucosyltransferase, ADP-Glc: starch glucosyltransferase, NDP-Glc: starch glucosyltransferase, UDP-Glc: α-1,3-glucan synthase, UDP-Glc: α-1,4-glucan synthase
	GT8	14		lipopolysaccharide α-1,3-galactosyltransferase, UDP-Glc: (glucosyl)lipopolysaccharide α-1,2-glucosyltransferase, lipopolysaccharide glucosyltransferase 1, glycogenin glucosyltransferase, inositol 1-α-galactosyltransferase (galactinol synthase), homogalacturonan α-1,4-galacturonosyltransferase, UDP-GlcA: xylan α-glucuronyltransferase
	GT10	1		galactoside α-1,3/1,4-L-fucosyltransferase, galactoside α-1,3-L-fucosyltransferase, glycoprotein α-1,3-L-fucosyltransferase
	GT17	5		β-1,4-mannosyl-glycoprotein β-1,4-N-acetylglucosaminyltransferase
	GT20	3		α,α-trehalose-phosphate synthase [UDP-forming], Glucosylglycerol-phosphate synthase, trehalose-6-P phosphatase, [retaining] GDP-valeniol: validamine 7-phosphate valeniolyltransferase
	GT23	2		N-acetyl-β-D-glucosaminide α-1,6-L-fucosyltransferase, chitin-oligosaccharide α-1,6-L-fucosyltransferase
	GT28	1		1,2-diacylglycerol 3-β-galactosyltransferase, 1,2-diacylglycerol 3-β-glucosyltransferase, UDP-GlcNAc: Und-PP-MurAc-pentapeptide β-N-acetylglucosaminyltransferase, digalactosyldiacylglycerol synthase
	GT33	1		GDP-Man: chitobiosyldiphosphodolichol β-mannosyltransferase
	GT35	1		glycogen or starch phosphorylase
	GT41	1		UDP-GlcNAc: peptide β-N-acetylglucosaminyltransferase, UDP-Glc: peptide N-β-glucosyltransferase
	GT50	1		Dol-P-Man α-1,4-mannosyltransferase
	GT69	2		GDP-Man: α-1,3-mannosyltransferase
	GT75	1		UDP-Glc: self-glucosylating β-glucosyltransferase, UDP-L-arabinopyranose mutase
	GT83	1		undecaprenyl phosphate-α-L-Ara4N: 4-amino-4-deoxy-β-L-arabinosyltransferase, dodecaprenyl phosphate-β-galacturonic acid: lipopolysaccharide core α-galacturonosyl transferase
	GT92	7		UDP-Gal: N-glycan core α-1,6-fucoside β-1,4-galactosyltransferase, UDP-Gal: β-galactoside β-1,4-galactosyltransferase
Polysaccharide Lyases	PL8	1		hyaluronate lyase, chondroitin AC lyase, xanthan lyase, chondroitin ABC lyase
	PL9	1		pectate lyase, exopolygalacturonate lyase, thiopeptidoglycan lyase
* SP, signal peptide. The value indicate the number of transcripts that have a SP predicted.
#, The description is adapted from www.Cazy.org. The function of these families is related but probably not limited to the descriptions listed in the table.
‡, known as LysM domains, also found in enzymes targeting the petidoglycan such as peptidases and amidases
†, as claimed at www.cazy.org, because the vast majority (if not all) of the members of this family are esterases acting on non-carbohydrate substrates, the information for this CE family has been withdrawn.
