# Supplementary material for: The transcriptome of the rumen ciliate Entodinium caudatum reveals some of its metabolic features
Source: BMC Genomics. 2019 Dec 21;20:1008. doi: 10.1186/s12864-019-6382-x (PMC6925433; doi:10.1186/s12864-019-6382-x)
Supplement: Supplementary file 7 — Additional file 7: Table S7. Putative proteinase inhibitors identified in the E. caudatum transcriptome. [file 12864_2019_6382_MOESM7_ESM.xlsx]

## Sheet: Sheet1
Suppl Table S7. Putative proteinase inhibitors identified in the E. caudatum transcriptome
Family	No. of transcripts	SP*	TM**
I02	1
I03A	1
I04	8
I08	2
I09	1
I15	1
I25A	2
I29	3
I31	1
I42	1
I50B	12
I51	3	1
I57	1		1
I58	1
I71	3
I78	1
I87	1		1
Total	43
*SP, signal peptide.
** TM, transmembrane domain
