# Supplementary material for: The transcriptome of the rumen ciliate Entodinium caudatum reveals some of its metabolic features
Source: BMC Genomics. 2019 Dec 21;20:1008. doi: 10.1186/s12864-019-6382-x (PMC6925433; doi:10.1186/s12864-019-6382-x)
Supplement: Supplementary file 8 — Additional file 8: Table S8. Putative signal transduction pathways predicted from the E. caudatum transcriptome. [file 12864_2019_6382_MOESM8_ESM.xlsx]

## Sheet: Sheet1
Suppl Table S8. Putative signal transduction pathways predicted from the E. caudatum transcriptome*
PATH ID	Pathway name (No, KO; No.Transcripts)	KO ID	Name	Definition	No. transcripts
ko04010	MAPK signaling pathway (20;133)	K04851	CACNA1D, CAV1.3	voltage-dependent calcium channel L type alpha-1D	1
		K04345	PKA	protein kinase A [EC:2.7.11.11]	61
		K04348	PPP3C, CNA	voltage-dependent calcium channel L type alpha-1D	1
		K06268	PPP3R, CNB	serine/threonine-protein phosphatase 2B regulatory subunit	2
		K04349	RASGRF1	Ras-specific guanine nucleotide-releasing factor 1	1
		K12326	RASGRF2	Ras-specific guanine nucleotide-releasing factor 2	2
		K03099	SOS	son of sevenless	2
		K07827	KRAS, KRAS2	GTPase KRas	10
		K04371	ERK, MAPK1_3	mitogen-activated protein kinase 1/3 [EC:2.7.11.24]	4
		K04373	RPS6KA	ribosomal protein S6 kinase alpha-1/2/3/6 [EC:2.7.11.1]	1
		K03173	TRAF2	TNF receptor-associated factor 2 [EC:2.3.2.27]	1
		K04411	STK4, MST1	serine/threonine kinase 4	2
		K04412	STK3, MST2	serine/threonine kinase 3	4
		K04423	MAP3K12, MUK	mitogen-activated protein kinase kinase kinase 12 [EC:2.7.11.25]	1
		K04456	AKT	RAC serine/threonine-protein kinase [EC:2.7.11.1]	7
		K04457	PPM1A, PP2CA	protein phosphatase 1A [EC:3.1.3.16]	1
		K04459	DUSP, MKP	dual specificity MAP kinase phosphatase [EC:3.1.3.16 3.1.3.48]	7
		K20216	DUSP10	dual specificity phosphatase 10 [EC:3.1.3.16 3.1.3.48]	2
		K04460	PPP5C	serine/threonine-protein phosphatase 5 [EC:3.1.3.16]	3
		K03283	HSPA1s	heat shock 70kDa protein 1/2/6/8	20
ko04011	MAPK signaling pathway - yeast (11;111)	K02218	CSNK1, CKI	casein kinase 1 [EC:2.7.11.1]	66
		K11228	STE11	mitogen-activated protein kinase kinase kinase [EC:2.7.11.25]	1
		K04371	ERK, MAPK1_3	mitogen-activated protein kinase 1/3 [EC:2.7.11.24]	4
		K04563	CDC28, CDC2	cyclin-dependent kinase [EC:2.7.11.22]	13
		K00888	PI4KA	phosphatidylinositol 4-kinase A [EC:2.7.1.67]	2
		K00889	PIP5K	1-phosphatidylinositol-4-phosphate 5-kinase [EC:2.7.1.68]	7
		K06276	PDPK1	3-phosphoinositide dependent protein kinase-1 [EC:2.7.11.1]	5
		K19704	PTC1	protein phosphatase PTC1 [EC:3.1.3.16]	1
		K06666	TUP1	general transcriptional corepressor TUP1	1
		K02515	HSL1	serine/threonine-protein kinase HSL1, negative regulator of Swe1 kinase [EC:2.7.11.-]	1
		K06630	YWHAE	14-3-3 protein epsilon	10
ko04012	ErbB signaling pathway (9;50)				50
		K04515	CAMK2	calcium/calmodulin-dependent protein kinase (CaM kinase) II [EC:2.7.11.17]	1
		K03099	SOS	son of sevenless	2
		K07827	KRAS, KRAS2	GTPase KRas	10
		K04371	ERK, MAPK1_3	mitogen-activated protein kinase 1/3 [EC:2.7.11.24]	4
		K00922	PIK3CA_B_D	phosphatidylinositol-4,5-bisphosphate 3-kinase catalytic subunit alpha/beta/delta [EC:2.7.1.153]	7
		K04456	AKT	RAC serine/threonine-protein kinase [EC:2.7.11.1]	7
		K07203	MTOR, FRAP, TOR	serine/threonine-protein kinase mTOR [EC:2.7.11.1]	4
		K04688	RPS6KB	ribosomal protein S6 kinase beta [EC:2.7.11.1]	1
		K03083	GSK3B	glycogen synthase kinase 3 beta [EC:2.7.11.26]	14
ko04013	MAPK signaling pathway - fly (10;55)	K03099	SOS	son of sevenless	2
		K07827	KRAS, KRAS2	GTPase KRas	10
		K04382	PPP2C	serine/threonine-protein phosphatase 2A catalytic subunit [EC:3.1.3.16]	11
		K04371	ERK, MAPK1_3	mitogen-activated protein kinase 1/3 [EC:2.7.11.24]	4
		K14290	XPO1, CRM1	exportin-1	2
		K06689	UBE2D, UBC4, UBC5	ubiquitin-conjugating enzyme E2 D [EC:2.3.2.23]	20
		K04417	MAP3K9, MLK1	mitogen-activated protein kinase kinase kinase 9 [EC:2.7.11.25]	1
		K17608	STRN1_3_4	striatin 1/3/4	2
		K20216	DUSP10	dual specificity phosphatase 10 [EC:3.1.3.16 3.1.3.48]	2
		K04564	SOD2	superoxide dismutase, Fe-Mn family [EC:1.15.1.1]	1
ko04014	Ras signaling pathway (14;188)	K03099	SOS	son of sevenless	2
		K04345	PKA	protein kinase A [EC:2.7.11.11]	61
		K04349	RASGRF1	Ras-specific guanine nucleotide-releasing factor 1	1
		K12326	RASGRF2	Ras-specific guanine nucleotide-releasing factor 2	2
		K02183	CALM	calmodulin	32
		K07827	KRAS, KRAS2	GTPase KRas	10
		K04411	STK4, MST1	serine/threonine kinase 4	2
		K00922	PIK3CA_B_D	phosphatidylinositol-4,5-bisphosphate 3-kinase catalytic subunit alpha/beta/delta [EC:2.7.1.153]	7
		K04456	AKT	RAC serine/threonine-protein kinase [EC:2.7.11.1]	7
		K04371	ERK, MAPK1_3	mitogen-activated protein kinase 1/3 [EC:2.7.11.24]	4
		K10632	BRAP	BRCA1-associated protein [EC:2.3.2.27]	2
		K07835	RALB	Ras-related protein Ral-B	1
		K01115	PLD1_2	phospholipase D1/2 [EC:3.1.4.4]	17
		K07889	RAB5C	Ras-related protein Rab-5C	40
ko04015	Rap1 signaling pathway (7;63)	K02183	CALM	calmodulin	32
		K07835	RALB	Ras-related protein Ral-B	1
		K05692	ACTB_G1	actin beta/gamma 1	2
		K04371	ERK, MAPK1_3	mitogen-activated protein kinase 1/3 [EC:2.7.11.24]	4
		K00922	PIK3CA_B_D	phosphatidylinositol-4,5-bisphosphate 3-kinase catalytic subunit alpha/beta/delta [EC:2.7.1.153]	7
		K04456	AKT	RAC serine/threonine-protein kinase [EC:2.7.11.1]	7
		K07827	KRAS, KRAS2	GTPase KRas	10
ko04016	MAPK signaling pathway - plant (4;40)	K00940	ndk, NME	nucleoside-diphosphate kinase [EC:2.7.4.6]	2
		K20607	MKK3	mitogen-activated protein kinase kinase 3 [EC:2.7.12.2]	1
		K20726	TMEM222	transmembrane protein 222	5
		K02183	CALM	calmodulin	32
ko04020	Calcium signaling pathway (12;151)	K05850	ATP2B	Ca2+ transporting ATPase, plasma membrane [EC:3.6.3.8]	9
		K04345	PKA	protein kinase A [EC:2.7.11.11]	61
		K04851	CACNA1D, CAV1.3	voltage-dependent calcium channel L type alpha-1D	1
		K05857	PLCD	phosphatidylinositol phospholipase C, delta [EC:3.1.4.11]	5
		K04958	ITPR1	inositol 1,4,5-triphosphate receptor type 1	8
		K04960	ITPR3	inositol 1,4,5-triphosphate receptor type 3	6
		K02183	CALM	calmodulin	32
		K00907	MYLK	myosin-light-chain kinase [EC:2.7.11.18]	1
		K08794	CAMK1	calcium/calmodulin-dependent protein kinase I [EC:2.7.11.17]	24
		K04515	CAMK2	calcium/calmodulin-dependent protein kinase (CaM kinase) II [EC:2.7.11.17]	1
		K04348	PPP3C, CNA	serine/threonine-protein phosphatase 2B catalytic subunit [EC:3.1.3.16]	1
		K06268	PPP3R, CNB	serine/threonine-protein phosphatase 2B regulatory subunit	2
ko04022	cGMP-PKG signaling pathway (13;110)	K04348	PPP3C, CNA	serine/threonine-protein phosphatase 2B catalytic subunit [EC:3.1.3.16]	1
		K06268	PPP3R, CNB	serine/threonine-protein phosphatase 2B regulatory subunit	2
		K07376	PRKG1	cGMP-dependent protein kinase 1 [EC:2.7.11.12]	18
		K04851	CACNA1D, CAV1.3	voltage-dependent calcium channel L type alpha-1D	1
		K01539	ATP1A	sodium/potassium-transporting ATPase subunit alpha [EC:3.6.3.9]	2
		K05850	ATP2B	Ca2+ transporting ATPase, plasma membrane [EC:3.6.3.8]	9
		K04958	ITPR1	inositol 1,4,5-triphosphate receptor type 1	8
		K04960	ITPR3	inositol 1,4,5-triphosphate receptor type 3	6
		K06269	PPP1C	serine/threonine-protein phosphatase PP1 catalytic subunit [EC:3.1.3.16]	19
		K02183	CALM	calmodulin	32
		K00907	MYLK	myosin-light-chain kinase [EC:2.7.11.18]	1
		K04456	AKT	RAC serine/threonine-protein kinase [EC:2.7.11.1]	7
		K04371	ERK, MAPK1_3	mitogen-activated protein kinase 1/3 [EC:2.7.11.24]	4
ko04024	cAMP signaling pathway (14;170)	K11265	ADCY10	adenylate cyclase 10 [EC:4.6.1.1]	5
		K02183	CALM	calmodulin	32
		K04515	CAMK2	calcium/calmodulin-dependent protein kinase (CaM kinase) II [EC:2.7.11.17]	1
		K01115	PLD1_2	phospholipase D1/2 [EC:3.1.4.4]	17
		K00922	PIK3CA_B_D	phosphatidylinositol-4,5-bisphosphate 3-kinase catalytic subunit alpha/beta/delta [EC:2.7.1.153]	7
		K04456	AKT	RAC serine/threonine-protein kinase [EC:2.7.11.1]	7
		K04371	ERK, MAPK1_3	mitogen-activated protein kinase 1/3 [EC:2.7.11.24]	4
		K04345	PKA	protein kinase A [EC:2.7.11.11]	61
		K06269	PPP1C	serine/threonine-protein phosphatase PP1 catalytic subunit [EC:3.1.3.16]	19
		K07188	LIPE, HSL	hormone-sensitive lipase [EC:3.1.1.79]	4
		K01539	ATP1A	sodium/potassium-transporting ATPase subunit alpha [EC:3.6.3.9]	2
		K05850	ATP2B	Ca2+ transporting ATPase, plasma membrane [EC:3.6.3.8]	9
		K04851	CACNA1D, CAV1.3	voltage-dependent calcium channel L type alpha-1D	1
		K13293	PDE4	cAMP-specific phosphodiesterase 4 [EC:3.1.4.53]	1
ko04064	NF-kappa B signaling pathway (5;15)	K03173	TRAF2	TNF receptor-associated factor 2 [EC:2.3.2.27]	1
		K09849	TRAF5	TNF receptor-associated factor 5	1
		K03174	TRAF3	TNF receptor-associated factor 3	2
		K03097	CSNK2A	casein kinase II subunit alpha [EC:2.7.11.1]	5
		K03115	CSNK2B	casein kinase II subunit beta	6
ko04066	HIF-1 signaling pathway (10;39)	K04371	ERK, MAPK1_3	mitogen-activated protein kinase 1/3 [EC:2.7.11.24]	4
		K00922	PIK3CA_B_D	phosphatidylinositol-4,5-bisphosphate 3-kinase catalytic subunit alpha/beta/delta [EC:2.7.1.153]	7
		K04456	AKT	RAC serine/threonine-protein kinase [EC:2.7.11.1]	7
		K07203	MTOR, FRAP, TOR	serine/threonine-protein kinase mTOR [EC:2.7.11.1]	4
		K03259	EIF4E	translation initiation factor 4E	10
		K04688	RPS6KB	ribosomal protein S6 kinase beta [EC:2.7.11.1]	1
		K02991	RP-S6e, RPS6	small subunit ribosomal protein S6e	1
		K03868	RBX1, ROC1	RING-box protein 1 [EC:2.3.2.32]	2
		K04515	CAMK2	calcium/calmodulin-dependent protein kinase (CaM kinase) II [EC:2.7.11.17]	1
		K01689	ENO, eno	enolase [EC:4.2.1.11]	2
ko04068	FoxO signaling pathway (16;175)	K07198	PRKAA, AMPK	5'-AMP-activated protein kinase, catalytic alpha subunit [EC:2.7.11.11]	40
		K07199	PRKAB	5'-AMP-activated protein kinase, regulatory beta subunit	9
		K04411	STK4, MST1	serine/threonine kinase 4	2
		K00922	PIK3CA_B_D	phosphatidylinositol-4,5-bisphosphate 3-kinase catalytic subunit alpha/beta/delta [EC:2.7.1.153]	7
		K06276	PDPK1	3-phosphoinositide dependent protein kinase-1 [EC:2.7.11.1]	5
		K01110	PTEN	phosphatidylinositol-3,4,5-trisphosphate 3-phosphatase and dual-specificity protein phosphatase PTEN [EC:3.1.3.16 3.1.3.48 3.1.3.67]	15
		K04456	AKT	RAC serine/threonine-protein kinase [EC:2.7.11.1]	7
		K13303	SGK2	serum/glucocorticoid-regulated kinase 2 [EC:2.7.11.1]	38
		K03099	SOS	son of sevenless	2
		K07827	KRAS, KRAS2	GTPase KRas	10
		K04371	ERK, MAPK1_3	mitogen-activated protein kinase 1/3 [EC:2.7.11.24]	4
		K11434	PRMT1	type I protein arginine methyltransferase [EC:2.1.1.319]	5
		K05868	CCNB1	G2/mitotic-specific cyclin-B1	2
		K06631	PLK1	polo-like kinase 1 [EC:2.7.11.21]	23
		K08341	GABARAP, ATG8, LC3	GABA(A) receptor-associated protein	5
		K04564	SOD2	superoxide dismutase, Fe-Mn family [EC:1.15.1.1]	1
ko04070	Phosphatidylinositol signaling system (21;142)	K00888	PI4KA	phosphatidylinositol 4-kinase A [EC:2.7.1.67]	2
		K19801	PI4KB	phosphatidylinositol 4-kinase B [EC:2.7.1.67]	12
		K21797	SAC1, SACM1L	phosphatidylinositol 4-phosphatase [EC:3.1.3.-]	3
		K00889	PIP5K	1-phosphatidylinositol-4-phosphate 5-kinase [EC:2.7.1.68]	7
		K01099	INPP5B_F	inositol polyphosphate 5-phosphatase INPP5B/F [EC:3.1.3.36]	3
		K20278	INPP5E	inositol polyphosphate 5-phosphatase INPP5E [EC:3.1.3.36]	2
		K20279	SYNJ	synaptojanin [EC:3.1.3.36]	5
		K00922	PIK3CA_B_D	phosphatidylinositol-4,5-bisphosphate 3-kinase catalytic subunit alpha/beta/delta [EC:2.7.1.153]	7
		K01110	PTEN	phosphatidylinositol-3,4,5-trisphosphate 3-phosphatase and dual-specificity protein phosphatase PTEN [EC:3.1.3.16 3.1.3.48 3.1.3.67]	15
		K01108	MTM1	myotubularin [EC:3.1.3.64 3.1.3.95]	1
		K18081	MTMR1_2	myotubularin-related protein 1/2 [EC:3.1.3.64 3.1.3.95]	10
		K00914	PIK3C3, VPS34	phosphatidylinositol 3-kinase [EC:2.7.1.137]	8
		K05857	PLCD	phosphatidylinositol phospholipase C, delta [EC:3.1.4.11]	5
		K13024	PPIP5K, VIP	inositol-hexakisphosphate/diphosphoinositol-pentakisphosphate 1-kinase [EC:2.7.4.24]	7
		K01092	IMPA, suhB	myo-inositol-1(or 4)-monophosphatase [EC:3.1.3.25]	2
		K00901	dgkA, DGK	diacylglycerol kinase (ATP) [EC:2.7.1.107]	5
		K00981	CDS1, CDS2, cdsA	phosphatidate cytidylyltransferase [EC:2.7.7.41]	1
		K00999	CDIPT	CDP-diacylglycerol--inositol 3-phosphatidyltransferase [EC:2.7.8.11]	1
		K04958	ITPR1	inositol 1,4,5-triphosphate receptor type 1	8
		K04960	ITPR3	inositol 1,4,5-triphosphate receptor type 3	6
		K02183	CALM	calmodulin	32
ko04071	Sphingolipid signaling pathway (16;127)	K12350	SMPD1, ASM	sphingomyelin phosphodiesterase [EC:3.1.4.12]	4
		K03173	TRAF2	TNF receptor-associated factor 2 [EC:2.3.2.27]	1
		K01379	CTSD	cathepsin D [EC:3.4.23.5]	4
		K04456	AKT	RAC serine/threonine-protein kinase [EC:2.7.11.1]	7
		K04382	PPP2C	serine/threonine-protein phosphatase 2A catalytic subunit [EC:3.1.3.16]	11
		K03456	PPP2R1	serine/threonine-protein phosphatase 2A regulatory subunit A	3
		K11583	PPP2R3	serine/threonine-protein phosphatase 2A regulatory subunit B''	5
		K11584	PPP2R5	serine/threonine-protein phosphatase 2A regulatory subunit B'	10
		K00922	PIK3CA_B_D	phosphatidylinositol-4,5-bisphosphate 3-kinase catalytic subunit alpha/beta/delta [EC:2.7.1.153]	7
		K01115	PLD1_2	phospholipase D1/2 [EC:3.1.4.4]	17
		K04371	ERK, MAPK1_3	mitogen-activated protein kinase 1/3 [EC:2.7.11.24]	4
		K05665	ABCC1	ATP-binding cassette, subfamily C (CFTR/MRP), member 1 [EC:7.6.2.3]	23
		K01634	SGPL1, DPL1	sphinganine-1-phosphate aldolase [EC:4.1.2.27]	1
		K07827	KRAS, KRAS2	GTPase KRas	10
		K06276	PDPK1	3-phosphoinositide dependent protein kinase-1 [EC:2.7.11.1]	5
		K01110	PTEN	phosphatidylinositol-3,4,5-trisphosphate 3-phosphatase and dual-specificity protein phosphatase PTEN [EC:3.1.3.16 3.1.3.48 3.1.3.67]	15
ko04072	Phospholipase D signaling pathway (11;69)	K03099	SOS	son of sevenless	2
		K07827	KRAS, KRAS2	GTPase KRas	10
		K07835	RALB	Ras-related protein Ral-B	1
		K00922	PIK3CA_B_D	phosphatidylinositol-4,5-bisphosphate 3-kinase catalytic subunit alpha/beta/delta [EC:2.7.1.153]	7
		K04456	AKT	RAC serine/threonine-protein kinase [EC:2.7.11.1]	7
		K07203	MTOR, FRAP, TOR	serine/threonine-protein kinase mTOR [EC:2.7.11.1]	4
		K07937	ARF1	ADP-ribosylation factor 1	5
		K01115	PLD1_2	phospholipase D1/2 [EC:3.1.4.4]	17
		K04371	ERK, MAPK1_3	mitogen-activated protein kinase 1/3 [EC:2.7.11.24]	4
		K00889	PIP5K	1-phosphatidylinositol-4-phosphate 5-kinase [EC:2.7.1.68]	7
		K00901	dgkA, DGK	diacylglycerol kinase (ATP) [EC:2.7.1.107]	5
ko04150	mTOR signaling pathway (29;154)	K14995	SLC38A9	solute carrier family 38 (sodium-coupled neutral amino acid transporter), member 9	1
		K02145	ATPeV1A, ATP6A	V-type H+-transporting ATPase subunit A [EC:7.1.2.2]	1
		K02147	ATPeV1B, ATP6B	V-type H+-transporting ATPase subunit B	1
		K02148	ATPeV1C, ATP6C	V-type H+-transporting ATPase subunit C	1
		K02149	ATPeV1D, ATP6M	V-type H+-transporting ATPase subunit D	1
		K02150	ATPeV1E, ATP6E	V-type H+-transporting ATPase subunit E	2
		K02151	ATPeV1F, ATP6S14	V-type H+-transporting ATPase subunit F	2
		K02144	ATPeV1H	V-type H+-transporting ATPase subunit H	2
		K16185	RRAGA_B	Ras-related GTP-binding protein A/B	2
		K16186	RRAGC_D	Ras-related GTP-binding protein C/D	2
		K20407	MIOS, MIO	WD repeat-containing protein mio	1
		K20408	WDR24	WD repeat-containing protein 24	1
		K14004	SEC13	protein transport protein SEC13	2
		K07203	MTOR, FRAP, TOR	serine/threonine-protein kinase mTOR [EC:2.7.11.1]	4
		K08266	MLST8, GBL	target of rapamycin complex subunit LST8	1
		K08269	ULK2, ATG1	serine/threonine-protein kinase ULK2 [EC:2.7.11.1]	13
		K03259	EIF4E	translation initiation factor 4E	10
		K04688	RPS6KB	ribosomal protein S6 kinase beta [EC:2.7.11.1]	1
		K02991	RP-S6e, RPS6	small subunit ribosomal protein S6e	1
		K07198	PRKAA, AMPK	5'-AMP-activated protein kinase, catalytic alpha subunit [EC:2.7.11.11]	40
		K03083	GSK3B	glycogen synthase kinase 3 beta [EC:2.7.11.26]	14
		K03099	SOS	son of sevenless	2
		K07827	KRAS, KRAS2	GTPase KRas	10
		K04371	ERK, MAPK1_3	mitogen-activated protein kinase 1/3 [EC:2.7.11.24]	4
		K04373	RPS6KA	ribosomal protein S6 kinase alpha-1/2/3/6 [EC:2.7.11.1]	1
		K00922	PIK3CA_B_D	phosphatidylinositol-4,5-bisphosphate 3-kinase catalytic subunit alpha/beta/delta [EC:2.7.1.153]	7
		K01110	PTEN	phosphatidylinositol-3,4,5-trisphosphate 3-phosphatase and dual-specificity protein phosphatase PTEN [EC:3.1.3.16 3.1.3.48 3.1.3.67]	15
		K06276	PDPK1	3-phosphoinositide dependent protein kinase-1 [EC:2.7.11.1]	5
		K04456	AKT	RAC serine/threonine-protein kinase [EC:2.7.11.1]	7
ko04151	PI3K-Akt signaling pathway (21;206)	K03099	SOS	son of sevenless	2
		K07827	KRAS, KRAS2	GTPase KRas	10
		K04371	ERK, MAPK1_3	mitogen-activated protein kinase 1/3 [EC:2.7.11.24]	4
		K00922	PIK3CA_B_D	phosphatidylinositol-4,5-bisphosphate 3-kinase catalytic subunit alpha/beta/delta [EC:2.7.1.153]	7
		K06276	PDPK1	3-phosphoinositide dependent protein kinase-1 [EC:2.7.11.1]	5
		K07198	PRKAA, AMPK	5'-AMP-activated protein kinase, catalytic alpha subunit [EC:2.7.11.11]	40
		K08266	MLST8, GBL	target of rapamycin complex subunit LST8	1
		K07203	MTOR, FRAP, TOR	serine/threonine-protein kinase mTOR [EC:2.7.11.1]	4
		K03259	EIF4E	translation initiation factor 4E	10
		K04688	RPS6KB	ribosomal protein S6 kinase beta [EC:2.7.11.1]	1
		K02991	RP-S6e, RPS6	small subunit ribosomal protein S6e	1
		K13303	SGK2	serum/glucocorticoid-regulated kinase 2 [EC:2.7.11.1]	38
		K04456	AKT	RAC serine/threonine-protein kinase [EC:2.7.11.1]	7
		K01110	PTEN	phosphatidylinositol-3,4,5-trisphosphate 3-phosphatase and dual-specificity protein phosphatase PTEN [EC:3.1.3.16 3.1.3.48 3.1.3.67]	15
		K04382	PPP2C	serine/threonine-protein phosphatase 2A catalytic subunit [EC:3.1.3.16]	11
		K03456	PPP2R1	serine/threonine-protein phosphatase 2A regulatory subunit A	3
		K11583	PPP2R3	serine/threonine-protein phosphatase 2A regulatory subunit B''	5
		K11584	PPP2R5	serine/threonine-protein phosphatase 2A regulatory subunit B'	10
		K03083	GSK3B	glycogen synthase kinase 3 beta [EC:2.7.11.26]	14
		K06630	YWHAE	14-3-3 protein epsilon	10
		K09420	MYB, C-MYB	transcriptional activator Myb	8
ko04152	AMPK signaling pathway (20;257)	K07359	CAMKK2	calcium/calmodulin-dependent protein kinase kinase 2 [EC:2.7.11.17]	3
		K07297	ADIPOR	adiponectin receptor	3
		K07198	PRKAA, AMPK	voltage-dependent calcium channel L type alpha-1D	40
		K07199	PRKAB	5'-AMP-activated protein kinase, regulatory beta subunit	9
		K00850	pfkA, PFK	6-phosphofructokinase 1 [EC:2.7.1.11]	1
		K06627	CCNA	cyclin-A	2
		K03234	EEF2	elongation factor 2	2
		K07188	LIPE, HSL	hormone-sensitive lipase [EC:3.1.1.79]	4
		K04382	PPP2C	serine/threonine-protein phosphatase 2A catalytic subunit [EC:3.1.3.16]	11
		K03456	PPP2R1	serine/threonine-protein phosphatase 2A regulatory subunit A	3
		K11583	PPP2R3	serine/threonine-protein phosphatase 2A regulatory subunit B''	5
		K11584	PPP2R5	serine/threonine-protein phosphatase 2A regulatory subunit B'	10
		K07877	RAB2A	Ras-related protein Rab-2A	112
		K07901	RAB8A, MEL	Ras-related protein Rab-8A	21
		K07881	RAB14	Ras-related protein Rab-14	7
		K00922	PIK3CA_B_D	phosphatidylinositol-4,5-bisphosphate 3-kinase catalytic subunit alpha/beta/delta [EC:2.7.1.153]	7
		K06276	PDPK1	3-phosphoinositide dependent protein kinase-1 [EC:2.7.11.1]	5
		K04456	AKT	RAC serine/threonine-protein kinase [EC:2.7.11.1]	7
		K07203	MTOR, FRAP, TOR	serine/threonine-protein kinase mTOR [EC:2.7.11.1]	4
		K04688	RPS6KB	ribosomal protein S6 kinase beta [EC:2.7.11.1]	1
ko04310	Wnt signaling pathway (13;122)	K03097	CSNK2A	casein kinase II subunit alpha [EC:2.7.11.1]	5
		K03115	CSNK2B	casein kinase II subunit beta	6
		K03083	GSK3B	glycogen synthase kinase 3 beta [EC:2.7.11.26]	14
		K04499	RUVBL1, RVB1, INO80H	RuvB-like protein 1 (pontin 52)	1
		K04345	PKA	protein kinase A [EC:2.7.11.11]	61
		K03094	SKP1, CBF3D	S-phase kinase-associated protein 1	20
		K03362	FBXW1_11, BTRC, beta-TRCP	F-box and WD-40 domain protein 1/11	1
		K03347	CUL1, CDC53	cullin 1	7
		K03868	RBX1, ROC1	RING-box protein 1 [EC:2.3.2.32]	2
		K04512	DAAM	dishevelled associated activator of morphogenesis	1
		K04515	CAMK2	calcium/calmodulin-dependent protein kinase (CaM kinase) II [EC:2.7.11.17]	1
		K04348	PPP3C, CNA	serine/threonine-protein phosphatase 2B catalytic subunit [EC:3.1.3.16]	1
		K06268	PPP3R, CNB	serine/threonine-protein phosphatase 2B regulatory subunit	2
ko04330	Notch signaling pathway (4;9)	K02599	NOTCH1	Notch 1	1
		K06058	DTX	deltex [EC:2.3.2.27]	3
		K06062	PCAF, KAT2, GCN5	histone acetyltransferase [EC:2.3.1.48]	4
		K06063	SNW1, SKIIP, SKIP	SNW domain-containing protein 1	1
ko04340	Hedgehog signaling pathway (6;86)	K04345	PKA	protein kinase A [EC:2.7.11.11]	61
		K03083	GSK3B	glycogen synthase kinase 3 beta [EC:2.7.11.26]	14
		K03347	CUL1, CDC53	cullin 1	7
		K03362	FBXW1_11, BTRC, beta-TRCP	F-box and WD-40 domain protein 1/11	1
		K10394	KIF3A	kinesin family member 3A	1
		K03869	CUL3	cullin 3	2
ko04341	Hedgehog signaling pathway - fly (8;138)	K06228	FU	fused [EC:2.7.11.1]	31
		K04345	PKA	protein kinase A [EC:2.7.11.11]	61
		K03083	GSK3B	glycogen synthase kinase 3 beta [EC:2.7.11.26]	14
		K03362	FBXW1_11, BTRC, beta-TRCP	F-box and WD-40 domain protein 1/11	1
		K03347	CUL1, CDC53	cullin 1	7
		K03094	SKP1, CBF3D	S-phase kinase-associated protein 1	20
		K03868	RBX1, ROC1	RING-box protein 1 [EC:2.3.2.32]	2
		K03869	CUL3	cullin 3	2
ko04350	TGF-beta signaling pathway (7;48)	K03868	RBX1, ROC1	RING-box protein 1 [EC:2.3.2.32]	2
		K03347	CUL1, CDC53	cullin 1	7
		K03094	SKP1, CBF3D	S-phase kinase-associated protein 1	20
		K04371	ERK, MAPK1_3	mitogen-activated protein kinase 1/3 [EC:2.7.11.24]	4
		K03456	PPP2R1	serine/threonine-protein phosphatase 2A regulatory subunit A	3
		K04382	PPP2C	serine/threonine-protein phosphatase 2A catalytic subunit [EC:3.1.3.16]	11
		K04688	RPS6KB	ribosomal protein S6 kinase beta [EC:2.7.11.1]	1
ko04370	VEGF signaling pathway (6;31)	K07827	KRAS, KRAS2	GTPase KRas	10
		K04371	ERK, MAPK1_3	mitogen-activated protein kinase 1/3 [EC:2.7.11.24]	4
		K04348	PPP3C, CNA	serine/threonine-protein phosphatase 2B catalytic subunit [EC:3.1.3.16]	1
		K06268	PPP3R, CNB	serine/threonine-protein phosphatase 2B regulatory subunit	2
		K00922	PIK3CA_B_D	phosphatidylinositol-4,5-bisphosphate 3-kinase catalytic subunit alpha/beta/delta [EC:2.7.1.153]	7
		K04456	AKT	RAC serine/threonine-protein kinase [EC:2.7.11.1]	7
ko04371	Apelin signaling pathway (17;206)	K11265	ADCY10	adenylate cyclase 10 [EC:4.6.1.1]	5
		K04345	PKA	protein kinase A [EC:2.7.11.11]	61
		K07188	LIPE, HSL	hormone-sensitive lipase [EC:3.1.1.79]	4
		K04958	ITPR1	inositol 1,4,5-triphosphate receptor type 1	8
		K04960	ITPR3	inositol 1,4,5-triphosphate receptor type 3	6
		K02183	CALM	calmodulin	32
		K00907	MYLK	myosin-light-chain kinase [EC:2.7.11.18]	1
		K07827	KRAS, KRAS2	GTPase KRas	10
		K04371	ERK, MAPK1_3	mitogen-activated protein kinase 1/3 [EC:2.7.11.24]	4
		K04688	K04688 RPS6KB	ribosomal protein S6 kinase beta [EC:2.7.11.1]	1
		K02991	RP-S6e, RPS6	small subunit ribosomal protein S6e	1
		K04456	AKT	RAC serine/threonine-protein kinase [EC:2.7.11.1]	7
		K07203	MTOR, FRAP, TOR	serine/threonine-protein kinase mTOR [EC:2.7.11.1]	4
		K00914	PIK3C3, VPS34	phosphatidylinositol 3-kinase [EC:2.7.1.137]	8
		K08341	GABARAP, ATG8, LC3	GABA(A) receptor-associated protein	5
		K07198	PRKAA, AMPK	5'-AMP-activated protein kinase, catalytic alpha subunit [EC:2.7.11.11]	40
		K07199	PRKAB	5'-AMP-activated protein kinase, regulatory beta subunit	9
ko04390	Hippo signaling pathway (9;65)	K04412	STK3, MST2	serine/threonine kinase 3	4
		K04382	PPP2C	serine/threonine-protein phosphatase 2A catalytic subunit [EC:3.1.3.16]	11
		K03456	PPP2R1	serine/threonine-protein phosphatase 2A regulatory subunit A	3
		K06685	MOB1, Mats	MOB kinase activator 1	1
		K06269	PPP1C	serine/threonine-protein phosphatase PP1 catalytic subunit [EC:3.1.3.16]	19
		K03362	FBXW1_11, BTRC, beta-TRCP	F-box and WD-40 domain protein 1/11	1
		K06630	K06630 YWHAE	14-3-3 protein epsilon	10
		K03083	GSK3B	glycogen synthase kinase 3 beta [EC:2.7.11.26]	14
		K05692	ACTB_G1	actin beta/gamma 1	2
ko04391	Hippo signaling pathway - fly (7;45)	K16675	ZDHHC9_14_18	palmitoyltransferase ZDHHC9/14/18 [EC:2.3.1.225]	14
		K04382	PPP2C	serine/threonine-protein phosphatase 2A catalytic subunit [EC:3.1.3.16]	11
		K03456	PPP2R1	serine/threonine-protein phosphatase 2A regulatory subunit A	3
		K05692	ACTB_G1	actin beta/gamma 1	2
		K04412	STK3, MST2	serine/threonine kinase 3	4
		K06685	MOB1, Mats	MOB kinase activator 1	1
		K06630	YWHAE	14-3-3 protein epsilon	10
ko04392	Hippo signaling pathway - multiple species (3;71)	K04412	STK3, MST2	serine/threonine kinase 3	4
		K06685	MOB1, Mats	MOB kinase activator 1	1
		K02218	CSNK1, CKI	casein kinase 1 [EC:2.7.11.1]	66
ko04630	Jak-STAT signaling pathway (4;20)	K03099	SOS	son of sevenless	2
		K00922	PIK3CA_B_D	phosphatidylinositol-4,5-bisphosphate 3-kinase catalytic subunit alpha/beta/delta [EC:2.7.1.153]	7
		K04456	AKT	RAC serine/threonine-protein kinase [EC:2.7.11.1]	7
		K07203	MTOR, FRAP, TOR	serine/threonine-protein kinase mTOR [EC:2.7.11.1]	4
ko04668	TNF signaling pathway (7;28)	K03173	TRAF2	TNF receptor-associated factor 2 [EC:2.3.2.27]	1
		K09849	TRAF5	TNF receptor-associated factor 5	1
		K04371	ERK, MAPK1_3	mitogen-activated protein kinase 1/3 [EC:2.7.11.24]	4
		K17065	DNM1L	dynamin 1-like protein [EC:3.6.5.5]	6
		K03174	TRAF3	TNF receptor-associated factor 3	2
		K00922	PIK3CA_B_D	phosphatidylinositol-4,5-bisphosphate 3-kinase catalytic subunit alpha/beta/delta [EC:2.7.1.153]	7
		K04456	AKT	RAC serine/threonine-protein kinase [EC:2.7.11.1]	7
ko04062a	Chemokine signaling pathway (7;105)	K04345	PKA	protein kinase A [EC:2.7.11.11]	61
		K03099	SOS	son of sevenless	2
		K07827	KRAS, KRAS2	GTPase KRas	10
		K04371	ERK, MAPK1_3	mitogen-activated protein kinase 1/3 [EC:2.7.11.24]	4
		K00922	PIK3CA_B_D	phosphatidylinositol-4,5-bisphosphate 3-kinase catalytic subunit alpha/beta/delta [EC:2.7.1.153]	7
		K04456	AKT	RAC serine/threonine-protein kinase [EC:2.7.11.1]	7
		K03083	GSK3B	glycogen synthase kinase 3 beta [EC:2.7.11.26]	14
ko04620a	Toll-like receptor signaling pathway (4;20)	K00922	PIK3CA_B_D	phosphatidylinositol-4,5-bisphosphate 3-kinase catalytic subunit alpha/beta/delta [EC:2.7.1.153]	7
		K04456	AKT	RAC serine/threonine-protein kinase [EC:2.7.11.1]	7
		K04371	ERK, MAPK1_3	mitogen-activated protein kinase 1/3 [EC:2.7.11.24]	4
		K03174	TRAF3	TNF receptor-associated factor 3	2
ko04621a	NOD-like receptor signaling pathway (15;74)	K04371	ERK, MAPK1_3	mitogen-activated protein kinase 1/3 [EC:2.7.11.24]	4
		K17890	ATG16L1	autophagy-related protein 16-1	1
		K08339	ATG5	autophagy-related protein 5	1
		K08341	GABARAP, ATG8, LC3	GABA(A) receptor-associated protein	5
		K03173	TRAF2	TNF receptor-associated factor 2 [EC:2.3.2.27]	1
		K09849	TRAF5	TNF receptor-associated factor 5	1
		K03174	TRAF3	TNF receptor-associated factor 3	2
		K01363	CTSB	cathepsin B [EC:3.4.22.1]	22
		K04958	ITPR1	inositol 1,4,5-triphosphate receptor type 1	8
		K04960	ITPR3	inositol 1,4,5-triphosphate receptor type 3	6
		K17065	DNM1L	dynamin 1-like protein [EC:3.6.5.5]	6
		K03671	trxA	thioredoxin 1	2
		K20876	NEK7	NIMA (never in mitosis gene a)-related kinase 7 [EC:2.7.11.1]	1
		K02406	fliC	flagellin	1
		K20899	GBP1_3_4_7	guanylate-binding protein 1/3/4/7	13
ko04622a	RIG-I-like receptor signaling pathway (5;10)	K03174	TRAF3	TNF receptor-associated factor 3	2
		K03173	TRAF2	TNF receptor-associated factor 2 [EC:2.3.2.27]	1
		K08339	ATG5	autophagy-related protein 5	1
		K12655	OTUD5, DUBA	OTU domain-containing protein 5 [EC:3.4.19.12]	2
		K11594	DDX3X, bel	ATP-dependent RNA helicase DDX3X [EC:3.6.4.13]	4
ko04624a	Toll and Imd signaling pathway (5;29)	K03362	FBXW1_11, BTRC, beta-TRCP	F-box and WD-40 domain protein 1/11	1
		K06689	UBE2D, UBC4, UBC5	ubiquitin-conjugating enzyme E2 D [EC:2.3.2.23]	20
		K10704	UBE2V	ubiquitin-conjugating enzyme E2 variant	1
		K10580	UBE2N, BLU, UBC13	ubiquitin-conjugating enzyme E2 N [EC:2.3.2.23]	6
		K10380	ANK	ankyrin	1
ko04625a	C-type lectin receptor signaling pathway (9;77)	K07827	KRAS, KRAS2	GTPase KRas	10
		K04958	ITPR1	inositol 1,4,5-triphosphate receptor type 1	8
		K04960	ITPR3	inositol 1,4,5-triphosphate receptor type 3	6
		K02183	CALM	calmodulin	32
		K04348	PPP3C, CNA	serine/threonine-protein phosphatase 2B catalytic subunit [EC:3.1.3.16]	1
		K06268	PPP3R, CNB	serine/threonine-protein phosphatase 2B regulatory subunit	2
		K04371	ERK, MAPK1_3	mitogen-activated protein kinase 1/3 [EC:2.7.11.24]	4
		K00922	PIK3CA_B_D	phosphatidylinositol-4,5-bisphosphate 3-kinase catalytic subunit alpha/beta/delta [EC:2.7.1.153]	7
		K04456	AKT	RAC serine/threonine-protein kinase [EC:2.7.11.1]	7
ko04910b	Insulin signaling pathway (19;242)	K00922	PIK3CA_B_D	phosphatidylinositol-4,5-bisphosphate 3-kinase catalytic subunit alpha/beta/delta [EC:2.7.1.153]	6
		K06276	PDPK1	3-phosphoinositide dependent protein kinase-1 [EC:2.7.11.1]	5
		K04456	AKT	RAC serine/threonine-protein kinase [EC:2.7.11.1]	7
		K03083	GSK3B	glycogen synthase kinase 3 beta [EC:2.7.11.26]	14
		K06269	PPP1C	serine/threonine-protein phosphatase PP1 catalytic subunit [EC:3.1.3.16]	19
		K02183	CALM	calmodulin	32
		K00688	PYG, glgP	glycogen phosphorylase [EC:2.4.1.1]	3
		K04345	PKA	protein kinase A [EC:2.7.11.11]	61
		K04739	PRKAR	cAMP-dependent protein kinase regulator	9
		K07188	LIPE, HSL	hormone-sensitive lipase [EC:3.1.1.79]	4
		K07198	PRKAA, AMPK	5'-AMP-activated protein kinase, catalytic alpha subunit [EC:2.7.11.11]	40
		K07199	PRKAB	5'-AMP-activated protein kinase, regulatory beta subunit	9
		K07203	MTOR, FRAP, TOR	serine/threonine-protein kinase mTOR [EC:2.7.11.1]	4
		K04688	RPS6KB	ribosomal protein S6 kinase beta [EC:2.7.11.1]	1
		K02991	RP-S6e, RPS6	small subunit ribosomal protein S6e	1
		K03259	EIF4E	translation initiation factor 4E	10
		K03099	SOS	son of sevenless	2
		K07827	KRAS, KRAS2	GTPase KRas	10
		K04371	ERK, MAPK1_3	mitogen-activated protein kinase 1/3 [EC:2.7.11.24]	4
ko04911b	Insulin secretion (5;71)	K01539	ATP1A	sodium/potassium-transporting ATPase subunit alpha [EC:3.6.3.9]	2
		K04851	CACNA1D, CAV1.3	voltage-dependent calcium channel L type alpha-1D	1
		K04515	CAMK2	calcium/calmodulin-dependent protein kinase (CaM kinase) II [EC:2.7.11.17]	1
		K04345	PKA	protein kinase A [EC:2.7.11.11]	61
		K04960	ITPR3	inositol 1,4,5-triphosphate receptor type 3	6
ko04912b	GnRH signaling pathway (10;142)	K04345	PKA	protein kinase A [EC:2.7.11.11]	61
		K04958	ITPR1	inositol 1,4,5-triphosphate receptor type 1	8
		K04960	ITPR3	inositol 1,4,5-triphosphate receptor type 3	6
		K02183	CALM	calmodulin	32
		K04515	CAMK2	calcium/calmodulin-dependent protein kinase (CaM kinase) II [EC:2.7.11.17]	1
		K04851	CACNA1D, CAV1.3	voltage-dependent calcium channel L type alpha-1D	1
		K01115	PLD1_2	phospholipase D1/2 [EC:3.1.4.4]	17
		K03099	SOS	son of sevenless	2
		K07827	KRAS, KRAS2	GTPase KRas	10
		K04371	ERK, MAPK1_3	mitogen-activated protein kinase 1/3 [EC:2.7.11.24]	4
ko04920b	Adipocytokine signaling pathway (8;77)	K03173	TRAF2	TNF receptor-associated factor 2 [EC:2.3.2.27]	1
		K07203	MTOR, FRAP, TOR	serine/threonine-protein kinase mTOR [EC:2.7.11.1]	4
		K04456	AKT	RAC serine/threonine-protein kinase [EC:2.7.11.1]	7
		K01897	ACSL, fadD	long-chain acyl-CoA synthetase [EC:6.2.1.3]	10
		K07198	PRKAA, AMPK	5'-AMP-activated protein kinase, catalytic alpha subunit [EC:2.7.11.11]	40
		K07199	PRKAB	5'-AMP-activated protein kinase, regulatory beta subunit	9
		K07297	ADIPOR	adiponectin receptor	3
		K07359	CAMKK2	calcium/calmodulin-dependent protein kinase kinase 2 [EC:2.7.11.17]	3
ko04922b	Glucagon signaling pathway (16;189)	K04456	AKT	RAC serine/threonine-protein kinase [EC:2.7.11.1]	7
		K04345	PKA	protein kinase A [EC:2.7.11.11]	61
		K17491	SMEK, PPP4R3	protein phosphatase 4 regulatory subunit 3	2
		K15423	PPP4C	serine/threonine-protein phosphatase 4 catalytic subunit [EC:3.1.3.16]	8
		K04958	ITPR1	inositol 1,4,5-triphosphate receptor type 1	8
		K04960	ITPR3	inositol 1,4,5-triphosphate receptor type 3	6
		K04348	PPP3C, CNA	serine/threonine-protein phosphatase 2B catalytic subunit [EC:3.1.3.16]	1
		K06268	PPP3R, CNB	serine/threonine-protein phosphatase 2B regulatory subunit	2
		K04515	CAMK2	calcium/calmodulin-dependent protein kinase (CaM kinase) II [EC:2.7.11.17]	1
		K11434	PRMT1	type I protein arginine methyltransferase [EC:2.1.1.319]	5
		K02183	CALM	calmodulin	32
		K00688	PYG, glgP	glycogen phosphorylase [EC:2.4.1.1]	3
		K07198	PRKAA, AMPK	5'-AMP-activated protein kinase, catalytic alpha subunit [EC:2.7.11.11]	40
		K07199	PRKAB	5'-AMP-activated protein kinase, regulatory beta subunit	9
		K01834	PGAM, gpmA	2,3-bisphosphoglycerate-dependent phosphoglycerate mutase [EC:5.4.2.11]	3
		K00873	PK, pyk	pyruvate kinase [EC:2.7.1.40]	1
ko04931c	Insulin resistance (14;134)	K04373	RPS6KA	ribosomal protein S6 kinase alpha-1/2/3/6 [EC:2.7.11.1]	1
		K06269	PPP1C	serine/threonine-protein phosphatase PP1 catalytic subunit [EC:3.1.3.16]	19
		K00922	PIK3CA_B_D	phosphatidylinositol-4,5-bisphosphate 3-kinase catalytic subunit alpha/beta/delta [EC:2.7.1.153]	7
		K07203	MTOR, FRAP, TOR	serine/threonine-protein kinase mTOR [EC:2.7.11.1]	4
		K04688	RPS6KB	ribosomal protein S6 kinase beta [EC:2.7.11.1]	1
		K03083	GSK3B	glycogen synthase kinase 3 beta [EC:2.7.11.26]	14
		K07198	PRKAA, AMPK	5'-AMP-activated protein kinase, catalytic alpha subunit [EC:2.7.11.11]	40
		K07199	PRKAB	5'-AMP-activated protein kinase, regulatory beta subunit	9
		K17605	PPP2R4, PTPA	serine/threonine-protein phosphatase 2A activator	3
		K00688	PYG, glgP	glycogen phosphorylase [EC:2.4.1.1]	3
		K06276	PDPK1	3-phosphoinositide dependent protein kinase-1 [EC:2.7.11.1]	5
		K04456	AKT	RAC serine/threonine-protein kinase [EC:2.7.11.1]	7
		K01110	PTEN	phosphatidylinositol-3,4,5-trisphosphate 3-phosphatase and dual-specificity protein phosphatase PTEN [EC:3.1.3.16 3.1.3.48 3.1.3.67]	15
		K15719	NCOAT, MGEA5	protein O-GlcNAcase / histone acetyltransferase [EC:3.2.1.169 2.3.1.48]	6
*, All the genes were predicted by searched in the KEGG database to find their respective KO and the pathways represented. Several other categories of pathways (highlighted in yellow) were also included. a, 'Immune system'; b, 'Endocrine system'; c, 'Endocrine and metabolic diseases'.
