# Supplementary material for: The transcriptome of the rumen ciliate Entodinium caudatum reveals some of its metabolic features
Source: BMC Genomics. 2019 Dec 21;20:1008. doi: 10.1186/s12864-019-6382-x (PMC6925433; doi:10.1186/s12864-019-6382-x)
Supplement: Supplementary file 9 — Additional file 9: Table S9. Comparison of CAZymes and peptidases of E. caudatum transcriptome to the genomes of two model ciliates. [file 12864_2019_6382_MOESM9_ESM.xlsx]

## Sheet: Sheet1
Suppl Table S9. Comparison of CAZymes and peptidases of E. caudatum transcriptome to the genomes of two model ciliates*
	Cazy or MEROPS Family	E. caudatum†	Paramecium tetraurelia	Tetrahymena thermophia	Known enzymatic activities / substrates
Cazy	CBM13	9	1	1	xylan, galactose residues, glycoside, mannose, N-acetylgalactosamine
	CBM18	1	1	1	chitin
	CBM20	20	6	5	starch, cyclodextrins
	CBM57	2	2	2	attached to various glycosidases.
	CE1	21	11	13	acetyl xylan esterase, cinnamoyl esterase, feruloyl esterase, carboxylesterase, S-formylglutathione hydrolase, diacylglycerol O-acyltransferase, trehalose 6-O-mycolyltransferase
	CE7	10	8	8	acetyl xylan esterase, cephalosporin-C deacetylase
	CE10#	23	5	9	arylesterase, carboxyl esterase, acetylcholinesterase, cholinesterase, sterol esterase, brefeldin A esterase.
	CE14	1	1	1	N-acetyl-1-D-myo-inosityl-2-amino-2-deoxy-α-D-glucopyranoside deacetylase, diacetylchitobiose deacetylase, mycothiol S-conjugate amidase
	GH3	20	3	4	β-glucosidase, xylan 1,4-β-xylosidase, β-glucosylceramidase, β-N-acetylhexosaminidase, α-L-arabinofuranosidase, glucan 1,3-β-glucosidase, glucan 1,4-β-glucosidase, isoprimeverose-producing oligoxyloglucan hydrolase, coniferin β-glucosidase, exo-1,3-1,4-glucanase, β-N-acetylglucosaminide phosphorylases
	GH5	2	2	1	endo-β-1,4-glucanase / cellulase, endo-β-1,4-xylanase, β-glucosidase, β-mannosidase, β-glucosylceramidase, glucan β-1,3-glucosidase , licheninase, exo-β-1,4-glucanase / cellodextrinase, glucan endo-1,6-β-glucosidase, mannan endo-β-1,4-mannosidase, cellulose β-1,4-cellobiosidase, steryl β-glucosidase, endoglycoceramidase, chitosanase, β-primeverosidase, xyloglucan-specific endo-β-1,4-glucanase, en…
	GH13	33	31	24	α-amylase, pullulanase, cyclomaltodextrin glucanotransferase, cyclomaltodextrinase, trehalose-6-phosphate hydrolase, oligo-α-glucosidase, maltogenic amylase, neopullulanase, α-glucosidase, maltotetraose-forming α-amylase, isoamylase, glucodextranase, maltohexaose-forming α-amylase, maltotriose-forming α-amylase, branching enzyme,trehalose synthase, 4-α-glucanotransferase, maltopentaose-forming α-…
	GH16	4	0	1	xyloglucan:xyloglucosyltransferase, keratan-sulfate endo-1,4-β-galactosidase, endo-1,3-β-glucanase, endo-1,3(4)-β-glucanase, licheninase, β-agarase, κ-carrageenase, xyloglucanase, endo-β-1,3-galactanase, β-porphyranase, hyaluronidase, endo-β-1,4-galactosidase, chitin β-1,6-glucanosyltransferase, endo-β-1,4-galactosidase
	GH18	8	1	1	chitinase, lysozyme, endo-β-N-acetylglucosaminidase, peptidoglycan hydrolase with endo-β-N-acetylglucosaminidase specificity, Nod factor hydrolase, xylanase inhibitor; concanavalin B; narbonin
	GH27	1	1	1	α-galactosidase (EC 3.2.1.22); α-N-acetylgalactosaminidase (EC 3.2.1.49); isomalto-dextranase (EC 3.2.1.94); β-L-arabinopyranosidase (EC 3.2.1.88); galactan:galactan galactosyltransferase (EC 2.4.1.-)
	GH31	12	12	12	α-glucosidase, α-galactosidase, α-mannosidase, α-1,3-glucosidase, sucrase-isomaltase, α-xylosidase, α-glucan lyase, isomaltosyltransferase, oligosaccharide α-1,4-glucosyltransferase, sulfoquinovosidase
	GH38	2	2	2	α-mannosidase, mannosyl-oligosaccharide α-1,2-mannosidase, mannosyl-oligosaccharide α-1,3-1,6-mannosidase, α-2-O-mannosylglycerate hydrolase, mannosyl-oligosaccharide α-1,3-mannosidase
	GH55	1	1	1	exo-β-1,3-glucanase, endo-β-1,3-glucanase
	GH87	4	2	2	mycodextranase, α-1,3-glucanase
	GH89	1		1	α-N-acetylglucosaminidase
	GH125	3	3	3	exo-α-1,6-mannosidase
	GT2	38	2	2	cellulose synthase, chitin synthase, dolichyl-phosphate β-D-mannosyltransferase, dolichyl-phosphate β-glucosyltransferase, N-acetylglucosaminyltransferase, N-acetylgalactosaminyltransferase, hyaluronan synthase, chitin oligosaccharide synthase, β-1,3-glucan synthase, β-1,4-mannan synthase, β-mannosylphosphodecaprenol-mannooligosaccharide α-1,6-mannosyltransferase, UDP-Galf: rhamnopyranosyl-N-acet…
	GT4	10	2	2	sucrose synthase, sucrose-phosphate synthase, α-glucosyltransferase, lipopolysaccharide N-acetylglucosaminyltransferase, phosphatidylinositol α-mannosyltransferase, GDP-Man: Man1GlcNAc2-PP-dolichol α-1,3-mannosyltransferase, GDP-Man: Man3GlcNAc2-PP-dolichol/Man4GlcNAc2-PP-dolichol α-1,2-mannosyltransferase, digalactosyldiacylglycerol synthase, 1,2-diacylglycerol 3-glucosyltransferase, diglucosyl …
	GT5	2	2	2	UDP-Glc: glycogen glucosyltransferase, ADP-Glc: starch glucosyltransferase, NDP-Glc: starch glucosyltransferase, UDP-Glc: α-1,3-glucan synthase, UDP-Glc: α-1,4-glucan synthase
	GT8	14	1	1	lipopolysaccharide α-1,3-galactosyltransferase, UDP-Glc: (glucosyl)lipopolysaccharide α-1,2-glucosyltransferase, lipopolysaccharide glucosyltransferase 1, glycogenin glucosyltransferase, inositol 1-α-galactosyltransferase (galactinol synthase), homogalacturonan α-1,4-galacturonosyltransferase, UDP-GlcA: xylan α-glucuronyltransferase
	GT20	3	2	3	α,α-trehalose-phosphate synthase [UDP-forming], Glucosylglycerol-phosphate synthase, trehalose-6-P phosphatase, [retaining] GDP-valeniol: validamine 7-phosphate valeniolyltransferase
	GT28	1	1	1	1,2-diacylglycerol 3-β-galactosyltransferase, 1,2-diacylglycerol 3-β-glucosyltransferase, UDP-GlcNAc: Und-PP-MurAc-pentapeptide β-N-acetylglucosaminyltransferase, digalactosyldiacylglycerol synthase
	GT33	1	1	1	GDP-Man: chitobiosyldiphosphodolichol β-mannosyltransferase
	GT35	1	1	1	glycogen or starch phosphorylase
	GT41	1		1	UDP-GlcNAc: peptide β-N-acetylglucosaminyltransferase, UDP-Glc: peptide N-β-glucosyltransferase
	GT83	1	1	1	undecaprenyl phosphate-α-L-Ara4N: 4-amino-4-deoxy-β-L-arabinosyltransferase, dodecaprenyl phosphate-β-galacturonic acid: lipopolysaccharide core α-galacturonosyl transferase
MEROPS	C01A	41	1	0
	C02A	34	2	2
	C19	222	10	8
	C26	9	3	3
	C54	32	2	2
	M01	14	0	1
	M15D	2	1	1
	S01B	30	0	1
*, the number of transcripts that were also found in each of the two ciliate species.
† The families that were abundantly represented in E. caudatum but not the other two ciliate species were bolded. The values indicate the number of unqiue transcripts.
#, as stated at www.cazy.org, because the vast majority (if not all) of the members of this family are esterases acting on non-carbohydrate substrates, the information on this family has been withdrawn.
